# Supplementary material for: RNASEH2B loss and PARP inhibition in advanced prostate cancer
Source: J Clin Invest. 2024 Jun 4;134(21):e178278. doi: 10.1172/JCI178278 (PMC11527451; doi:10.1172/JCI178278)
Supplement: Supporting data values [file jci-134-178278-s225.xlsx]

## Sheet: Fig 1B
chrom	start	end	sample	seg.median.logR	value	cohort
chr13	19500001	114000000	CARD/FIRS/PROS_1	-0.425193967840877	-1	CARD/FIRS/PROS
chr13	19500001	28500000	CARD/FIRS/PROS_2	0.018877664610032	0	CARD/FIRS/PROS
chr13	28500001	90500000	CARD/FIRS/PROS_2	-0.449462983818711	-1	CARD/FIRS/PROS
chr13	90500001	102500000	CARD/FIRS/PROS_2	-0.0140374227478496	0	CARD/FIRS/PROS
chr13	102500001	114000000	CARD/FIRS/PROS_2	0.321152572272129	1	CARD/FIRS/PROS
chr13	19500001	32000000	CARD/FIRS/PROS_3	-0.666520780805578	-1	CARD/FIRS/PROS
chr13	32000001	114000000	CARD/FIRS/PROS_3	-139128893119201	-2	CARD/FIRS/PROS
chr13	19500001	24500000	CARD/FIRS/PROS_4	0.0295031135861793	0	CARD/FIRS/PROS
chr13	24500001	85500000	CARD/FIRS/PROS_4	-0.239107947991814	-1	CARD/FIRS/PROS
chr13	85500001	114000000	CARD/FIRS/PROS_4	0.0138239038817982	0	CARD/FIRS/PROS
chr13	19500001	114000000	CARD/FIRS/PROS_5	-0.0105042625927125	0	CARD/FIRS/PROS
chr13	19500001	33000000	CARD/FIRS/PROS_6	0.197137063862273	1	CARD/FIRS/PROS
chr13	33000001	40500000	CARD/FIRS/PROS_6	-0.112124815882849	0	CARD/FIRS/PROS
chr13	40500001	44500000	CARD/FIRS/PROS_6	-0.867219858723806	-1	CARD/FIRS/PROS
chr13	44500001	50500000	CARD/FIRS/PROS_6	-0.422021481445962	-1	CARD/FIRS/PROS
chr13	50500001	56500000	CARD/FIRS/PROS_6	-0.791631294751469	-1	CARD/FIRS/PROS
chr13	56500001	64000000	CARD/FIRS/PROS_6	-0.487965629069956	-1	CARD/FIRS/PROS
chr13	64000001	77500000	CARD/FIRS/PROS_6	-0.85737635045982	-1	CARD/FIRS/PROS
chr13	77500001	82500000	CARD/FIRS/PROS_6	0.043174091793643	0	CARD/FIRS/PROS
chr13	82500001	109500000	CARD/FIRS/PROS_6	-0.840440553374825	-1	CARD/FIRS/PROS
chr13	109500001	114000000	CARD/FIRS/PROS_6	-0.0830170007378737	0	CARD/FIRS/PROS
chr13	19500001	27000000	CARD/FIRS/PROS_7	-0.319790668153529	-1	CARD/FIRS/PROS
chr13	27000001	39000000	CARD/FIRS/PROS_7	-0.0560602438988633	0	CARD/FIRS/PROS
chr13	39000001	45000000	CARD/FIRS/PROS_7	-0.356165338219463	-1	CARD/FIRS/PROS
chr13	45000001	56000000	CARD/FIRS/PROS_7	-0.0545699399216251	0	CARD/FIRS/PROS
chr13	56000001	93500000	CARD/FIRS/PROS_7	-0.105440809758411	0	CARD/FIRS/PROS
chr13	93500001	114000000	CARD/FIRS/PROS_7	-0.0601098888786387	0	CARD/FIRS/PROS
chr13	19500001	24500000	CARD/FIRS/PROS_8	-0.217453095428071	-1	CARD/FIRS/PROS
chr13	24500001	39000000	CARD/FIRS/PROS_8	-0.0290241388326041	0	CARD/FIRS/PROS
chr13	39000001	87500000	CARD/FIRS/PROS_8	-0.223252729492444	-1	CARD/FIRS/PROS
chr13	87500001	92000000	CARD/FIRS/PROS_8	-0.0539813203449423	0	CARD/FIRS/PROS
chr13	92000001	114000000	CARD/FIRS/PROS_8	0.0787913469631098	0	CARD/FIRS/PROS
chr13	19500001	36500000	CARD/FIRS/PROS_9	-0.15587887108293	-1	CARD/FIRS/PROS
chr13	36500001	43000000	CARD/FIRS/PROS_9	-0.31852542460267	-1	CARD/FIRS/PROS
chr13	43000001	96000000	CARD/FIRS/PROS_9	-0.457187173067631	-1	CARD/FIRS/PROS
chr13	96000001	114000000	CARD/FIRS/PROS_9	0.0436069003059097	0	CARD/FIRS/PROS
chr13	19500001	23000000	CARD/FIRS/PROS_10	0.0441522390313658	0	CARD/FIRS/PROS
chr13	23000001	28000000	CARD/FIRS/PROS_10	-0.167430530275328	-1	CARD/FIRS/PROS
chr13	28000001	31500000	CARD/FIRS/PROS_10	0.165138087855355	1	CARD/FIRS/PROS
chr13	31500001	38000000	CARD/FIRS/PROS_10	0.00612279775353291	0	CARD/FIRS/PROS
chr13	38000001	102500000	CARD/FIRS/PROS_10	-0.503696775795809	-1	CARD/FIRS/PROS
chr13	102500001	105500000	CARD/FIRS/PROS_10	-0.00766215336216131	0	CARD/FIRS/PROS
chr13	105500001	107500000	CARD/FIRS/PROS_10	0.26217952708571	1	CARD/FIRS/PROS
chr13	107500001	111500000	CARD/FIRS/PROS_10	100583111286234	2	CARD/FIRS/PROS
chr13	111500001	114000000	CARD/FIRS/PROS_10	-0.394856976521064	-1	CARD/FIRS/PROS
chr13	19500001	43000000	CARD/FIRS/PROS_11	0.0049051631390224	0	CARD/FIRS/PROS
chr13	43000001	67000000	CARD/FIRS/PROS_11	-0.0493733523843431	0	CARD/FIRS/PROS
chr13	67000001	114000000	CARD/FIRS/PROS_11	-0.086675675361568	0	CARD/FIRS/PROS
chr13	19500001	32500000	CARD/FIRS/PROS_12	0.11326165957507	0	CARD/FIRS/PROS
chr13	32500001	114000000	CARD/FIRS/PROS_12	-0.675008155731128	-1	CARD/FIRS/PROS
chr13	19500001	31500000	CARD/FIRS/PROS_13	0.000890142840228549	0	CARD/FIRS/PROS
chr13	31500001	103500000	CARD/FIRS/PROS_13	-0.40797973061299	-1	CARD/FIRS/PROS
chr13	103500001	114000000	CARD/FIRS/PROS_13	0.0158306926836744	0	CARD/FIRS/PROS
chr13	19500001	44000000	CARD/FIRS/PROS_14	-0.000800695747693317	0	CARD/FIRS/PROS
chr13	44000001	114000000	CARD/FIRS/PROS_14	-0.401444322077763	-1	CARD/FIRS/PROS
chr13	19500001	114000000	CARD/FIRS/PROS_15	-0.580225976934805	-1	CARD/FIRS/PROS
chr13	19500001	37500000	CARD/FIRS/PROS_16	-0.0144846582105252	0	CARD/FIRS/PROS
chr13	37500001	114000000	CARD/FIRS/PROS_16	-0.0709055758696108	0	CARD/FIRS/PROS
chr13	19500001	114000000	CARD/FIRS/PROS_17	-0.00677345321697373	0	CARD/FIRS/PROS
chr13	19500001	23500000	CARD/FIRS/PROS_18	0.411812971336632	1	CARD/FIRS/PROS
chr13	23500001	30500000	CARD/FIRS/PROS_18	-0.145526091469511	0	CARD/FIRS/PROS
chr13	30500001	32500000	CARD/FIRS/PROS_18	0.310098642868837	1	CARD/FIRS/PROS
chr13	32500001	114000000	CARD/FIRS/PROS_18	0.0277790930123171	0	CARD/FIRS/PROS
chr13	19500001	32500000	CARD/FIRS/PROS_19	-0.0240367420762511	0	CARD/FIRS/PROS
chr13	32500001	79000000	CARD/FIRS/PROS_19	-0.412206827082795	-1	CARD/FIRS/PROS
chr13	79000001	98000000	CARD/FIRS/PROS_19	0.265503496459919	1	CARD/FIRS/PROS
chr13	98000001	114000000	CARD/FIRS/PROS_19	105942290554624	2	CARD/FIRS/PROS
chr13	19500001	88000000	CARD/FIRS/PROS_20	-0.0702087541648614	0	CARD/FIRS/PROS
chr13	88000001	114000000	CARD/FIRS/PROS_20	-0.288338473567109	-1	CARD/FIRS/PROS
chr13	19500001	57500000	CARD/FIRS/PROS_21	-0.209812582491523	-1	CARD/FIRS/PROS
chr13	57500001	70000000	CARD/FIRS/PROS_21	-114994192049673	-2	CARD/FIRS/PROS
chr13	70000001	114000000	CARD/FIRS/PROS_21	-0.205826416093547	-1	CARD/FIRS/PROS
chr13	19500001	35500000	CARD/FIRS/PROS_22	-0.0968380192295899	0	CARD/FIRS/PROS
chr13	35500001	114000000	CARD/FIRS/PROS_22	-0.503362070546323	-1	CARD/FIRS/PROS
chr13	19500001	44500000	CARD/FIRS/PROS_23	-0.0226430986667524	0	CARD/FIRS/PROS
chr13	44500001	114000000	CARD/FIRS/PROS_23	-0.295130681819614	-1	CARD/FIRS/PROS
chr13	19500001	75500000	CARD/FIRS/PROS_24	-0.039134545679154	0	CARD/FIRS/PROS
chr13	75500001	114000000	CARD/FIRS/PROS_24	-0.00424440881029537	0	CARD/FIRS/PROS
chr13	19500001	34500000	CARD/FIRS/PROS_25	0.0145207255865475	0	CARD/FIRS/PROS
chr13	34500001	41500000	CARD/FIRS/PROS_25	-0.186654441695173	-1	CARD/FIRS/PROS
chr13	41500001	45000000	CARD/FIRS/PROS_25	-0.438251800655963	-1	CARD/FIRS/PROS
chr13	45000001	96000000	CARD/FIRS/PROS_25	-0.181788231322255	-1	CARD/FIRS/PROS
chr13	96000001	114000000	CARD/FIRS/PROS_25	0.0183207843242489	0	CARD/FIRS/PROS
chr13	19500001	54000000	CARD/FIRS/PROS_26	-0.149441565810483	0	CARD/FIRS/PROS
chr13	54000001	70500000	CARD/FIRS/PROS_26	-0.621586601062051	-1	CARD/FIRS/PROS
chr13	70500001	100500000	CARD/FIRS/PROS_26	-0.176509410167642	-1	CARD/FIRS/PROS
chr13	100500001	104500000	CARD/FIRS/PROS_26	-0.612589954787067	-1	CARD/FIRS/PROS
chr13	104500001	114000000	CARD/FIRS/PROS_26	-0.0885569496948872	0	CARD/FIRS/PROS
chr13	19500001	33000000	CARD/FIRS/PROS_27	0.00129121206159565	0	CARD/FIRS/PROS
chr13	33000001	74500000	CARD/FIRS/PROS_27	-0.448486279276029	-1	CARD/FIRS/PROS
chr13	74500001	114000000	CARD/FIRS/PROS_27	-0.0031537313593833	0	CARD/FIRS/PROS
chr13	19500001	114000000	CARD/FIRS/PROS_28	-0.0328314110455101	0	CARD/FIRS/PROS
chr13	19500001	45500000	CARD/FIRS/PROS_29	-0.0139883711164595	0	CARD/FIRS/PROS
chr13	45500001	93500000	CARD/FIRS/PROS_29	-0.690459419619049	-1	CARD/FIRS/PROS
chr13	93500001	114000000	CARD/FIRS/PROS_29	-0.00961700514256575	0	CARD/FIRS/PROS
chr13	19500001	111500000	CARD/FIRS/PROS_30	-0.130301330703009	0	CARD/FIRS/PROS
chr13	111500001	114000000	CARD/FIRS/PROS_30	-0.484826324660982	-1	CARD/FIRS/PROS
chr13	19500001	34000000	CARD/FIRS/PROS_31	0.0411903861124209	0	CARD/FIRS/PROS
chr13	34000001	47500000	CARD/FIRS/PROS_31	-0.0360269805610792	0	CARD/FIRS/PROS
chr13	47500001	56500000	CARD/FIRS/PROS_31	0.210128532705477	1	CARD/FIRS/PROS
chr13	56500001	114000000	CARD/FIRS/PROS_31	-0.388288385999897	-1	CARD/FIRS/PROS
chr13	19500001	76000000	CARD/FIRS/PROS_32	-0.4721003117053	-1	CARD/FIRS/PROS
chr13	76000001	91500000	CARD/FIRS/PROS_32	-0.200860659762807	-1	CARD/FIRS/PROS
chr13	91500001	114000000	CARD/FIRS/PROS_32	-0.271724397476232	-1	CARD/FIRS/PROS
chr13	19500001	114000000	CARD/FIRS/PROS_33	-0.0823576891041874	0	CARD/FIRS/PROS
chr13	19500001	42500000	CARD/FIRS/PROS_34	0.370173907066495	1	CARD/FIRS/PROS
chr13	42500001	55000000	CARD/FIRS/PROS_34	-0.196534017335181	-1	CARD/FIRS/PROS
chr13	55000001	96000000	CARD/FIRS/PROS_34	-0.100952585486205	0	CARD/FIRS/PROS
chr13	96000001	114000000	CARD/FIRS/PROS_34	-0.259552379416252	-1	CARD/FIRS/PROS
chr13	19500001	23500000	CARD/FIRS/PROS_35	0.178943236701622	1	CARD/FIRS/PROS
chr13	23500001	31000000	CARD/FIRS/PROS_35	-0.0249413118668884	0	CARD/FIRS/PROS
chr13	31000001	40500000	CARD/FIRS/PROS_35	0.151143945958732	1	CARD/FIRS/PROS
chr13	40500001	114000000	CARD/FIRS/PROS_35	-0.0540159450259237	0	CARD/FIRS/PROS
chr13	19500001	29500000	CARD/FIRS/PROS_36	0.0802455835643258	0	CARD/FIRS/PROS
chr13	29500001	97000000	CARD/FIRS/PROS_36	-0.303796950930234	-1	CARD/FIRS/PROS
chr13	97000001	114000000	CARD/FIRS/PROS_36	0.0693532360056141	0	CARD/FIRS/PROS
chr13	19500001	31500000	CARD/FIRS/PROS_37	0.00205006965310324	0	CARD/FIRS/PROS
chr13	31500001	50000000	CARD/FIRS/PROS_37	-0.253107860668601	-1	CARD/FIRS/PROS
chr13	50000001	57000000	CARD/FIRS/PROS_37	0.00589340924203156	0	CARD/FIRS/PROS
chr13	57000001	61000000	CARD/FIRS/PROS_37	-0.221416178705393	-1	CARD/FIRS/PROS
chr13	61000001	71000000	CARD/FIRS/PROS_37	-0.0132165292695837	0	CARD/FIRS/PROS
chr13	71000001	81000000	CARD/FIRS/PROS_37	-0.238340434230061	-1	CARD/FIRS/PROS
chr13	81000001	114000000	CARD/FIRS/PROS_37	-0.0017081509284126	0	CARD/FIRS/PROS
chr13	19500001	32500000	CARD/FIRS/PROS_38	0.0127462106862539	0	CARD/FIRS/PROS
chr13	32500001	78000000	CARD/FIRS/PROS_38	-0.311441791951905	-1	CARD/FIRS/PROS
chr13	78000001	114000000	CARD/FIRS/PROS_38	-0.0090933068427232	0	CARD/FIRS/PROS
chr13	19500001	114000000	CARD/FIRS/PROS_39	-0.080985686120302	0	CARD/FIRS/PROS
chr13	19500001	33500000	CARD/FIRS/PROS_40	-0.0563213717012642	0	CARD/FIRS/PROS
chr13	33500001	38500000	CARD/FIRS/PROS_40	0.175193672290351	1	CARD/FIRS/PROS
chr13	38500001	114000000	CARD/FIRS/PROS_40	-0.0220963172462554	0	CARD/FIRS/PROS
chr13	19500001	114000000	CARD/FIRS/PROS_41	-0.679633436032218	-1	CARD/FIRS/PROS
chr13	19500001	64000000	CARD/FIRS/PROS_42	0.00363991958816293	0	CARD/FIRS/PROS
chr13	64000001	98000000	CARD/FIRS/PROS_42	-0.0472641322345633	0	CARD/FIRS/PROS
chr13	98000001	101500000	CARD/FIRS/PROS_42	0.261673141126358	1	CARD/FIRS/PROS
chr13	101500001	114000000	CARD/FIRS/PROS_42	-0.0175388436120872	0	CARD/FIRS/PROS
chr13	19500001	24500000	CARD/FIRS/PROS_43	-0.680874153767383	-1	CARD/FIRS/PROS
chr13	24500001	39000000	CARD/FIRS/PROS_43	-0.116910235333478	0	CARD/FIRS/PROS
chr13	39000001	48500000	CARD/FIRS/PROS_43	-0.706994147482678	-1	CARD/FIRS/PROS
chr13	48500001	114000000	CARD/FIRS/PROS_43	-0.133470931707842	0	CARD/FIRS/PROS
chr13	19500001	32500000	CARD/FIRS/PROS_44	0.0473449231568532	0	CARD/FIRS/PROS
chr13	32500001	49500000	CARD/FIRS/PROS_44	-0.146231569344505	0	CARD/FIRS/PROS
chr13	49500001	79500000	CARD/FIRS/PROS_44	-0.00524419647363141	0	CARD/FIRS/PROS
chr13	79500001	114000000	CARD/FIRS/PROS_44	0.0244046293116776	0	CARD/FIRS/PROS
chr13	19500001	50000000	CARD/FIRS/PROS_45	0.0666481828039474	0	CARD/FIRS/PROS
chr13	50000001	114000000	CARD/FIRS/PROS_45	-0.0105706265645935	0	CARD/FIRS/PROS
chr13	19500001	27000000	CARD/FIRS/PROS_46	0.637202332184633	1	CARD/FIRS/PROS
chr13	27000001	41500000	CARD/FIRS/PROS_46	-0.0109010037289569	0	CARD/FIRS/PROS
chr13	41500001	46000000	CARD/FIRS/PROS_46	-0.58912740533709	-1	CARD/FIRS/PROS
chr13	46000001	70500000	CARD/FIRS/PROS_46	0.0227729412204323	0	CARD/FIRS/PROS
chr13	70500001	78500000	CARD/FIRS/PROS_46	-0.556003127198279	-1	CARD/FIRS/PROS
chr13	78500001	114000000	CARD/FIRS/PROS_46	-0.00550388158099145	0	CARD/FIRS/PROS
chr13	19500001	30500000	CARD/FIRS/PROS_47	-0.121772117621274	0	CARD/FIRS/PROS
chr13	30500001	60500000	CARD/FIRS/PROS_47	-0.312838320751485	-1	CARD/FIRS/PROS
chr13	60500001	93500000	CARD/FIRS/PROS_47	-0.12407033082141	0	CARD/FIRS/PROS
chr13	93500001	109000000	CARD/FIRS/PROS_47	-0.333014410898318	-1	CARD/FIRS/PROS
chr13	109000001	114000000	CARD/FIRS/PROS_47	-0.148065234741475	0	CARD/FIRS/PROS
chr13	19500001	114000000	CARD/FIRS/PROS_48	-0.120674226695157	0	CARD/FIRS/PROS
chr13	19500001	54500000	CARD/FIRS/PROS_49	0.00244104000918423	0	CARD/FIRS/PROS
chr13	54500001	72000000	CARD/FIRS/PROS_49	-0.171811995114508	-1	CARD/FIRS/PROS
chr13	72000001	114000000	CARD/FIRS/PROS_49	-0.00187406085811472	0	CARD/FIRS/PROS
chr13	19500001	114000000	CARD/FIRS/PROS_50	-0.0226849368229381	0	CARD/FIRS/PROS
chr13	19500001	114000000	CARD/FIRS/PROS_51	-0.018617979502672	0	CARD/FIRS/PROS
chr13	19500001	114000000	CARD/FIRS/PROS_52	0.0221554677429318	0	CARD/FIRS/PROS
chr13	19500001	114000000	CARD/FIRS/PROS_53	0.0128428712539937	0	CARD/FIRS/PROS
chr13	19500001	114000000	CARD/FIRS/PROS_54	-0.208517042344805	-1	CARD/FIRS/PROS
chr13	19500001	114000000	CARD/FIRS/PROS_55	-0.358769402768267	-1	CARD/FIRS/PROS
chr13	19500001	81500000	CARD/FIRS/PROS_56	-0.227390378869714	-1	CARD/FIRS/PROS
chr13	81500001	114000000	CARD/FIRS/PROS_56	-0.053479262470713	0	CARD/FIRS/PROS
chr13	19500001	114000000	CARD/FIRS/PROS_57	-0.104426595144666	0	CARD/FIRS/PROS
chr13	19500001	114000000	CARD/FIRS/PROS_58	-0.0416001115040333	0	CARD/FIRS/PROS
chr13	19500001	41500000	CARD/FIRS/PROS_59	-0.132358613831317	0	CARD/FIRS/PROS
chr13	41500001	52000000	CARD/FIRS/PROS_59	-0.566360234896821	-1	CARD/FIRS/PROS
chr13	52000001	59500000	CARD/FIRS/PROS_59	-0.142294454577919	0	CARD/FIRS/PROS
chr13	59500001	63500000	CARD/FIRS/PROS_59	-0.597228137991682	-1	CARD/FIRS/PROS
chr13	63500001	71000000	CARD/FIRS/PROS_59	-0.144559485792115	0	CARD/FIRS/PROS
chr13	71000001	76500000	CARD/FIRS/PROS_59	-0.545389219782459	-1	CARD/FIRS/PROS
chr13	76500001	114000000	CARD/FIRS/PROS_59	-0.120290469814281	0	CARD/FIRS/PROS
chr13	19500001	29000000	CARD/FIRS/PROS_60	0.0248460939941898	0	CARD/FIRS/PROS
chr13	29000001	114000000	CARD/FIRS/PROS_60	-0.0413259994462643	0	CARD/FIRS/PROS
chr13	19500001	114000000	CARD/FIRS/PROS_61	-0.0370253255293744	0	CARD/FIRS/PROS
chr13	19500001	28500000	CARD/FIRS/PROS_62	0.103396510885471	0	CARD/FIRS/PROS
chr13	28500001	39000000	CARD/FIRS/PROS_62	-0.0700745835260587	0	CARD/FIRS/PROS
chr13	39000001	114000000	CARD/FIRS/PROS_62	-0.201046767423081	-1	CARD/FIRS/PROS
chr13	19500001	32000000	CARD/FIRS/PROS_63	-0.175335056404358	-1	CARD/FIRS/PROS
chr13	32000001	51000000	CARD/FIRS/PROS_63	-0.501684216213769	-1	CARD/FIRS/PROS
chr13	51000001	60500000	CARD/FIRS/PROS_63	0.541244356929985	1	CARD/FIRS/PROS
chr13	60500001	114000000	CARD/FIRS/PROS_63	-0.280363255381075	-1	CARD/FIRS/PROS
chr13	19500001	44500000	CARD/FIRS/PROS_64	-0.155721617323473	-1	CARD/FIRS/PROS
chr13	44500001	52000000	CARD/FIRS/PROS_64	-0.863180312609316	-1	CARD/FIRS/PROS
chr13	52000001	99000000	CARD/FIRS/PROS_64	-0.325482100089836	-1	CARD/FIRS/PROS
chr13	99000001	102000000	CARD/FIRS/PROS_64	-0.790937358436802	-1	CARD/FIRS/PROS
chr13	102000001	111500000	CARD/FIRS/PROS_64	-0.18814186028233	-1	CARD/FIRS/PROS
chr13	111500001	114000000	CARD/FIRS/PROS_64	-0.599866827221467	-1	CARD/FIRS/PROS
chr13	19500001	23000000	CARD/FIRS/PROS_65	0.0930206481513978	0	CARD/FIRS/PROS
chr13	23000001	76000000	CARD/FIRS/PROS_65	-0.0271832599604299	0	CARD/FIRS/PROS
chr13	76000001	98500000	CARD/FIRS/PROS_65	0.0139393194850693	0	CARD/FIRS/PROS
chr13	98500001	114000000	CARD/FIRS/PROS_65	-0.0838119257054035	0	CARD/FIRS/PROS
chr13	19500001	38500000	CARD/FIRS/PROS_66	0.162466216639629	1	CARD/FIRS/PROS
chr13	38500001	84000000	CARD/FIRS/PROS_66	-0.580798726866038	-1	CARD/FIRS/PROS
chr13	84000001	114000000	CARD/FIRS/PROS_66	-0.150191767231746	-1	CARD/FIRS/PROS
chr13	19500001	28500000	CARD/FIRS/PROS_67	-0.0700341880649139	0	CARD/FIRS/PROS
chr13	28500001	114000000	CARD/FIRS/PROS_67	-0.22449488992265	-1	CARD/FIRS/PROS
chr13	19500001	26500000	CARD/FIRS/PROS_68	0.48099452663238	1	CARD/FIRS/PROS
chr13	26500001	102500000	CARD/FIRS/PROS_68	-0.0404791374572625	0	CARD/FIRS/PROS
chr13	102500001	114000000	CARD/FIRS/PROS_68	0.23981486856185	1	CARD/FIRS/PROS
chr13	19500001	44500000	CARD/FIRS/PROS_69	0.11577771972638	0	CARD/FIRS/PROS
chr13	44500001	114000000	CARD/FIRS/PROS_69	-0.257741797139936	-1	CARD/FIRS/PROS
chr13	19500001	31500000	CARD/FIRS/PROS_70	-0.0387031798619282	0	CARD/FIRS/PROS
chr13	31500001	55000000	CARD/FIRS/PROS_70	-0.435535205893969	-1	CARD/FIRS/PROS
chr13	55000001	112000000	CARD/FIRS/PROS_70	-0.0291121432300985	0	CARD/FIRS/PROS
chr13	113000001	114000000	CARD/FIRS/PROS_70	-0.386381143155841	-1	CARD/FIRS/PROS
chr13	19500001	31000000	CARD/FIRS/PROS_71	0.0600319833464307	0	CARD/FIRS/PROS
chr13	31000001	44500000	CARD/FIRS/PROS_71	-0.158344436907809	-1	CARD/FIRS/PROS
chr13	44500001	73000000	CARD/FIRS/PROS_71	-0.250356641225625	-1	CARD/FIRS/PROS
chr13	73000001	114000000	CARD/FIRS/PROS_71	-0.0184578403531334	0	CARD/FIRS/PROS
chr13	19500001	46000000	CARD/FIRS/PROS_72	-0.0357831650991689	0	CARD/FIRS/PROS
chr13	46000001	52000000	CARD/FIRS/PROS_72	-0.482039037841984	-1	CARD/FIRS/PROS
chr13	52000001	114000000	CARD/FIRS/PROS_72	0.0141614945213661	0	CARD/FIRS/PROS
chr13	19500001	114000000	CARD/FIRS/PROS_73	-0.0655358649274221	0	CARD/FIRS/PROS
chr13	19500001	76000000	CARD/FIRS/PROS_74	-0.154492441148636	-1	CARD/FIRS/PROS
chr13	76000001	114000000	CARD/FIRS/PROS_74	0.0218900118554084	0	CARD/FIRS/PROS
chr13	19500001	27500000	CARD/FIRS/PROS_75	-0.101518121942234	0	CARD/FIRS/PROS
chr13	27500001	101500000	CARD/FIRS/PROS_75	0.0293804845077038	0	CARD/FIRS/PROS
chr13	101500001	114000000	CARD/FIRS/PROS_75	-0.223059408356965	-1	CARD/FIRS/PROS
chr13	19500001	40500000	CARD/FIRS/PROS_76	0.0072394437151808	0	CARD/FIRS/PROS
chr13	40500001	114000000	CARD/FIRS/PROS_76	-0.120049539742452	0	CARD/FIRS/PROS
chr13	19500001	43000000	CARD/FIRS/PROS_77	-0.0282220003898699	0	CARD/FIRS/PROS
chr13	43000001	77000000	CARD/FIRS/PROS_77	-0.820382764221345	-1	CARD/FIRS/PROS
chr13	77000001	110000000	CARD/FIRS/PROS_77	-0.0769273849702813	0	CARD/FIRS/PROS
chr13	110000001	114000000	CARD/FIRS/PROS_77	-0.167180944033254	-1	CARD/FIRS/PROS
chr13	19500001	29000000	CARD/FIRS/PROS_78	-0.197943530390129	-1	CARD/FIRS/PROS
chr13	29000001	46000000	CARD/FIRS/PROS_78	-0.273630197625246	-1	CARD/FIRS/PROS
chr13	46000001	105000000	CARD/FIRS/PROS_78	-0.797064484275457	-1	CARD/FIRS/PROS
chr13	105000001	114000000	CARD/FIRS/PROS_78	0.601482645667263	1	CARD/FIRS/PROS
chr13	19500001	114000000	CARD/FIRS/PROS_79	-0.0688713758619573	0	CARD/FIRS/PROS
chr13	19500001	26000000	CARD/FIRS/PROS_80	-0.135583037247704	0	CARD/FIRS/PROS
chr13	26000001	29000000	CARD/FIRS/PROS_80	0.221286336151713	1	CARD/FIRS/PROS
chr13	29000001	44500000	CARD/FIRS/PROS_80	0.0254505832163223	0	CARD/FIRS/PROS
chr13	44500001	52000000	CARD/FIRS/PROS_80	-0.533585088957906	-1	CARD/FIRS/PROS
chr13	52000001	107000000	CARD/FIRS/PROS_80	0.014083588989158	0	CARD/FIRS/PROS
chr13	107000001	114000000	CARD/FIRS/PROS_80	0.184807792042835	1	CARD/FIRS/PROS
chr13	19500001	43500000	CARD/FIRS/PROS_81	0.00427470540615384	0	CARD/FIRS/PROS
chr13	43500001	76000000	CARD/FIRS/PROS_81	-0.506199851691751	-1	CARD/FIRS/PROS
chr13	76000001	114000000	CARD/FIRS/PROS_81	-0.0046137387407629	0	CARD/FIRS/PROS
chr13	19500001	40000000	CARD/FIRS/PROS_82	0.0731807059490927	0	CARD/FIRS/PROS
chr13	40000001	55500000	CARD/FIRS/PROS_82	-0.198271022164411	-1	CARD/FIRS/PROS
chr13	55500001	114000000	CARD/FIRS/PROS_82	-0.0299085108926691	0	CARD/FIRS/PROS
chr13	19500001	25500000	CARD/FIRS/PROS_83	0.489704076594227	1	CARD/FIRS/PROS
chr13	25500001	39000000	CARD/FIRS/PROS_83	0.214915394851147	1	CARD/FIRS/PROS
chr13	39000001	43500000	CARD/FIRS/PROS_83	-0.139061374991287	0	CARD/FIRS/PROS
chr13	43500001	80500000	CARD/FIRS/PROS_83	-0.538177187273055	-1	CARD/FIRS/PROS
chr13	80500001	90000000	CARD/FIRS/PROS_83	-0.104677624081781	0	CARD/FIRS/PROS
chr13	90000001	114000000	CARD/FIRS/PROS_83	-0.00127678511118668	0	CARD/FIRS/PROS
chr13	19500001	37500000	CARD/FIRS/PROS_84	0.0546276477232605	0	CARD/FIRS/PROS
chr13	37500001	46500000	CARD/FIRS/PROS_84	-0.265109640713756	-1	CARD/FIRS/PROS
chr13	46500001	71000000	CARD/FIRS/PROS_84	-0.0194749403569601	0	CARD/FIRS/PROS
chr13	71000001	78000000	CARD/FIRS/PROS_84	-0.263697242268726	-1	CARD/FIRS/PROS
chr13	78000001	92000000	CARD/FIRS/PROS_84	0.0196927873081345	0	CARD/FIRS/PROS
chr13	92000001	96500000	CARD/FIRS/PROS_84	-0.250557175836309	-1	CARD/FIRS/PROS
chr13	96500001	114000000	CARD/FIRS/PROS_84	0.0485394746507092	0	CARD/FIRS/PROS
chr13	19500001	47500000	CARD/FIRS/PROS_85	-0.00289116086194147	0	CARD/FIRS/PROS
chr13	47500001	83000000	CARD/FIRS/PROS_85	-0.183907550337321	-1	CARD/FIRS/PROS
chr13	83000001	95500000	CARD/FIRS/PROS_85	0.156014484416773	1	CARD/FIRS/PROS
chr13	95500001	105000000	CARD/FIRS/PROS_85	0.118388997750389	0	CARD/FIRS/PROS
chr13	105000001	108000000	CARD/FIRS/PROS_85	-0.210936441928375	-1	CARD/FIRS/PROS
chr13	108000001	114000000	CARD/FIRS/PROS_85	0.0919256426153629	0	CARD/FIRS/PROS
chr13	19500001	41500000	CARD/FIRS/PROS_86	-0.0442835242800867	0	CARD/FIRS/PROS
chr13	41500001	47000000	CARD/FIRS/PROS_86	-0.409122345085374	-1	CARD/FIRS/PROS
chr13	47000001	114000000	CARD/FIRS/PROS_86	-0.174795488459066	-1	CARD/FIRS/PROS
chr13	19500001	114000000	CARD/FIRS/PROS_87	-0.0600810349778208	0	CARD/FIRS/PROS
chr13	19500001	32500000	CARD/FIRS/PROS_88	0.0342091848095591	0	CARD/FIRS/PROS
chr13	32500001	52500000	CARD/FIRS/PROS_88	-0.262481050349256	-1	CARD/FIRS/PROS
chr13	53500001	62000000	CARD/FIRS/PROS_88	0.0262411800987294	0	CARD/FIRS/PROS
chr13	62000001	101000000	CARD/FIRS/PROS_88	-0.250336443495053	-1	CARD/FIRS/PROS
chr13	101000001	114000000	CARD/FIRS/PROS_88	-0.0117925892642264	0	CARD/FIRS/PROS
chr13	19500001	42000000	CARD/FIRS/PROS_89	0.116592842424483	0	CARD/FIRS/PROS
chr13	42000001	114000000	CARD/FIRS/PROS_89	-0.0865905563541556	0	CARD/FIRS/PROS
chr13	19500001	23500000	CARD/FIRS/PROS_90	0.0359808143197709	0	CARD/FIRS/PROS
chr13	23500001	27000000	CARD/FIRS/PROS_90	0.405296317836936	1	CARD/FIRS/PROS
chr13	27000001	90000000	CARD/FIRS/PROS_90	-0.0173339809162809	0	CARD/FIRS/PROS
chr13	90000001	93500000	CARD/FIRS/PROS_90	0.404401846911585	1	CARD/FIRS/PROS
chr13	93500001	114000000	CARD/FIRS/PROS_90	-0.0111693450065623	0	CARD/FIRS/PROS
chr13	19500001	45500000	CARD/FIRS/PROS_91	0.0394418397228634	0	CARD/FIRS/PROS
chr13	45500001	114000000	CARD/FIRS/PROS_91	-0.315174044022685	-1	CARD/FIRS/PROS
chr13	19500001	36000000	CARD/FIRS/PROS_92	-0.244800822623162	-1	CARD/FIRS/PROS
chr13	36000001	114000000	CARD/FIRS/PROS_92	-123960541728798	-2	CARD/FIRS/PROS
chr13	19500001	32000000	CARD/FIRS/PROS_93	0.0678311927374764	0	CARD/FIRS/PROS
chr13	32000001	102000000	CARD/FIRS/PROS_93	-0.397484124190523	-1	CARD/FIRS/PROS
chr13	102000001	114000000	CARD/FIRS/PROS_93	0.0500485336634791	0	CARD/FIRS/PROS
chr13	19500001	114000000	CARD/FIRS/PROS_94	-0.00389527661040019	0	CARD/FIRS/PROS
chr13	19500001	31000000	CARD/FIRS/PROS_95	0.00164322965157255	0	CARD/FIRS/PROS
chr13	31000001	78000000	CARD/FIRS/PROS_95	-0.0860466603237404	0	CARD/FIRS/PROS
chr13	78000001	105000000	CARD/FIRS/PROS_95	-0.0054461737793559	0	CARD/FIRS/PROS
chr13	105000001	114000000	CARD/FIRS/PROS_95	0.0519081675711848	0	CARD/FIRS/PROS
chr13	19500001	114000000	CARD/FIRS/PROS_96	-0.530040387242442	-1	CARD/FIRS/PROS
chr13	19500001	114000000	CARD/FIRS/PROS_97	-0.00742555137545557	0	CARD/FIRS/PROS
chr13	19500001	114000000	CARD/FIRS/PROS_98	-0.0336926999849209	0	CARD/FIRS/PROS
chr13	19500001	114000000	CARD/FIRS/PROS_99	-0.54779274972058	-1	CARD/FIRS/PROS
chr13	19500001	23000000	CARD/FIRS/PROS_100	0.458599571512661	1	CARD/FIRS/PROS
chr13	23000001	26000000	CARD/FIRS/PROS_100	0.0397534618516953	0	CARD/FIRS/PROS
chr13	26000001	71500000	CARD/FIRS/PROS_100	-0.27831030033789	-1	CARD/FIRS/PROS
chr13	71500001	78000000	CARD/FIRS/PROS_100	-0.467265840623281	-1	CARD/FIRS/PROS
chr13	78000001	101000000	CARD/FIRS/PROS_100	-0.290890601094442	-1	CARD/FIRS/PROS
chr13	101000001	114000000	CARD/FIRS/PROS_100	-0.104475646776056	0	CARD/FIRS/PROS
chr13	19500001	114000000	CARD/FIRS/PROS_101	-0.336357135308057	-1	CARD/FIRS/PROS
chr13	19500001	33000000	CARD/FIRS/PROS_102	0.150343250211039	1	CARD/FIRS/PROS
chr13	33000001	52500000	CARD/FIRS/PROS_102	-0.419408760726912	-1	CARD/FIRS/PROS
chr13	53500001	114000000	CARD/FIRS/PROS_102	0.178247857691913	1	CARD/FIRS/PROS
chr13	19500001	114000000	CARD/FIRS/PROS_103	-0.00820604939257647	0	CARD/FIRS/PROS
chr13	19500001	24500000	CARD/FIRS/PROS_104	-0.467218231686932	-1	CARD/FIRS/PROS
chr13	24500001	32500000	CARD/FIRS/PROS_104	0.271424316907727	1	CARD/FIRS/PROS
chr13	32500001	110500000	CARD/FIRS/PROS_104	-0.504321462748514	-1	CARD/FIRS/PROS
chr13	110500001	114000000	CARD/FIRS/PROS_104	0.237907625717794	1	CARD/FIRS/PROS
chr13	19500001	114000000	CARD/FIRS/PROS_105	-0.311274439327162	-1	CARD/FIRS/PROS
chr13	19500001	31500000	CARD/FIRS/PROS_106	-0.429706717928778	-1	CARD/FIRS/PROS
chr13	31500001	33000000	CARD/FIRS/PROS_106	-0.0146188288493278	0	CARD/FIRS/PROS
chr13	33000001	69000000	CARD/FIRS/PROS_106	-0.408069177705525	-1	CARD/FIRS/PROS
chr13	69000001	114000000	CARD/FIRS/PROS_106	-0.00312776284864724	0	CARD/FIRS/PROS
chr13	19500001	29000000	CARD/FIRS/PROS_107	0.097954665191238	0	CARD/FIRS/PROS
chr13	29000001	67500000	CARD/FIRS/PROS_107	-0.103744200390325	0	CARD/FIRS/PROS
chr13	67500001	74500000	CARD/FIRS/PROS_107	-0.353574257926026	-1	CARD/FIRS/PROS
chr13	74500001	77500000	CARD/FIRS/PROS_107	-0.172655971713428	-1	CARD/FIRS/PROS
chr13	77500001	81000000	CARD/FIRS/PROS_107	0.00676046896160578	0	CARD/FIRS/PROS
chr13	81000001	101500000	CARD/FIRS/PROS_107	-0.372326408067501	-1	CARD/FIRS/PROS
chr13	101500001	105000000	CARD/FIRS/PROS_107	-0.0164755773669519	0	CARD/FIRS/PROS
chr13	105000001	110500000	CARD/FIRS/PROS_107	0.0890315963633398	0	CARD/FIRS/PROS
chr13	110500001	114000000	CARD/FIRS/PROS_107	-0.215863245493011	-1	CARD/FIRS/PROS
chr13	19500001	29500000	CARD/FIRS/PROS_108	0.0110351743677598	0	CARD/FIRS/PROS
chr13	29500001	92000000	CARD/FIRS/PROS_108	-0.139840430313367	0	CARD/FIRS/PROS
chr13	92000001	114000000	CARD/FIRS/PROS_108	-0.0138455443074113	0	CARD/FIRS/PROS
chr13	19500001	32500000	CARD/FIRS/PROS_109	0.0335484304808318	0	CARD/FIRS/PROS
chr13	32500001	49000000	CARD/FIRS/PROS_109	-0.776689302212982	-1	CARD/FIRS/PROS
chr13	49000001	114000000	CARD/FIRS/PROS_109	0.018202483330896	0	CARD/FIRS/PROS
chr13	19500001	114000000	CARD/FIRS/PROS_110	-0.06666838053452	0	CARD/FIRS/PROS
chr13	19500001	43000000	CARD/FIRS/PROS_111	-0.340995399864515	-1	CARD/FIRS/PROS
chr13	43000001	101000000	CARD/FIRS/PROS_111	-0.545621493684042	-1	CARD/FIRS/PROS
chr13	101000001	114000000	CARD/FIRS/PROS_111	0.00369618469475737	0	CARD/FIRS/PROS
chr13	19500001	29500000	CARD/FIRS/PROS_112	0.19327064115269	1	CARD/FIRS/PROS
chr13	29500001	47000000	CARD/FIRS/PROS_112	-0.0644971244979821	0	CARD/FIRS/PROS
chr13	47000001	50500000	CARD/FIRS/PROS_112	0.0911249468676695	0	CARD/FIRS/PROS
chr13	50500001	114000000	CARD/FIRS/PROS_112	-0.03851130142149	0	CARD/FIRS/PROS
chr13	19500001	39000000	CARD/FIRS/PROS_113	0.0115660861428069	0	CARD/FIRS/PROS
chr13	39000001	54000000	CARD/FIRS/PROS_113	-0.361855327460729	-1	CARD/FIRS/PROS
chr13	54000001	62000000	CARD/FIRS/PROS_113	-0.0683245944414604	0	CARD/FIRS/PROS
chr13	62000001	91500000	CARD/FIRS/PROS_113	-0.32529310703948	-1	CARD/FIRS/PROS
chr13	91500001	114000000	CARD/FIRS/PROS_113	0.0342466948806222	0	CARD/FIRS/PROS
chr13	19500001	32500000	CARD/FIRS/PROS_114	0.0654161212390283	0	CARD/FIRS/PROS
chr13	32500001	77000000	CARD/FIRS/PROS_114	-0.517982342090692	-1	CARD/FIRS/PROS
chr13	77000001	114000000	CARD/FIRS/PROS_114	0.0592861100102909	0	CARD/FIRS/PROS
chr13	19500001	30000000	CARD/FIRS/PROS_115	-0.000872830499737853	0	CARD/FIRS/PROS
chr13	30000001	75500000	CARD/FIRS/PROS_115	-0.100118707752571	0	CARD/FIRS/PROS
chr13	75500001	114000000	CARD/FIRS/PROS_115	0.00840225591813739	0	CARD/FIRS/PROS
chr13	19500001	32000000	CARD/FIRS/PROS_116	-0.00634930087495241	0	CARD/FIRS/PROS
chr13	32000001	114000000	CARD/FIRS/PROS_116	-0.0552018403495343	0	CARD/FIRS/PROS
chr13	19500001	35000000	CARD/FIRS/PROS_117	0.148988559567644	0	CARD/FIRS/PROS
chr13	35000001	102000000	CARD/FIRS/PROS_117	-0.0463206096778219	0	CARD/FIRS/PROS
chr13	102000001	114000000	CARD/FIRS/PROS_117	0.00812958655540927	0	CARD/FIRS/PROS
chr13	19500001	46500000	CARD/FIRS/PROS_118	-0.432185268009025	-1	CARD/FIRS/PROS
chr13	46500001	58500000	CARD/FIRS/PROS_118	-10072694798181	-2	CARD/FIRS/PROS
chr13	58500001	114000000	CARD/FIRS/PROS_118	-0.448699798142081	-1	CARD/FIRS/PROS
chr13	19500001	114000000	CARD/FIRS/PROS_119	-0.033546987785791	0	CARD/FIRS/PROS
chr13	19500001	34000000	CARD/FIRS/PROS_120	0.000665082413849687	0	CARD/FIRS/PROS
chr13	34000001	93500000	CARD/FIRS/PROS_120	-0.312825336496118	-1	CARD/FIRS/PROS
chr13	93500001	96000000	CARD/FIRS/PROS_120	0.0179326993582499	0	CARD/FIRS/PROS
chr13	96000001	100500000	CARD/FIRS/PROS_120	-0.2919264561338	-1	CARD/FIRS/PROS
chr13	100500001	114000000	CARD/FIRS/PROS_120	0.0247032671851418	0	CARD/FIRS/PROS
chr13	19500001	84000000	CARD/FIRS/PROS_121	0.0184087887217431	0	CARD/FIRS/PROS
chr13	84000001	114000000	CARD/FIRS/PROS_121	-0.0306457280585633	0	CARD/FIRS/PROS
chr13	19500001	114000000	CARD/FIRS/PROS_122	-0.168238439498226	-1	CARD/FIRS/PROS
chr13	19500001	28500000	CARD/FIRS/PROS_123	-0.010368649258869	0	CARD/FIRS/PROS
chr13	28500001	79000000	CARD/FIRS/PROS_123	-0.070472767357344	0	CARD/FIRS/PROS
chr13	79000001	114000000	CARD/FIRS/PROS_123	0.0134690009017393	0	CARD/FIRS/PROS
chr13	19500001	29000000	CARD/FIRS/PROS_124	-0.245255271561042	-1	CARD/FIRS/PROS
chr13	29000001	96500000	CARD/FIRS/PROS_124	-0.630424550882537	-1	CARD/FIRS/PROS
chr13	96500001	114000000	CARD/FIRS/PROS_124	-0.274728088551363	-1	CARD/FIRS/PROS
chr13	19500001	47000000	CARD/FIRS/PROS_125	-0.248911060794655	-1	CARD/FIRS/PROS
chr13	47000001	101500000	CARD/FIRS/PROS_125	-0.957023296934021	-1	CARD/FIRS/PROS
chr13	101500001	114000000	CARD/FIRS/PROS_125	-0.210230964053381	-1	CARD/FIRS/PROS
chr13	19500001	24500000	CARD/FIRS/PROS_126	0.14481051472923	0	CARD/FIRS/PROS
chr13	24500001	40000000	CARD/FIRS/PROS_126	-0.0342495802707041	0	CARD/FIRS/PROS
chr13	40000001	43000000	CARD/FIRS/PROS_126	0.144099266074071	0	CARD/FIRS/PROS
chr13	43000001	77500000	CARD/FIRS/PROS_126	-0.0607302477462209	0	CARD/FIRS/PROS
chr13	77500001	80500000	CARD/FIRS/PROS_126	0.148502371338865	0	CARD/FIRS/PROS
chr13	80500001	108000000	CARD/FIRS/PROS_126	-0.00649212768400036	0	CARD/FIRS/PROS
chr13	108000001	114000000	CARD/FIRS/PROS_126	0.0871330096895297	0	CARD/FIRS/PROS
chr13	19500001	105500000	CARD/FIRS/PROS_127	-0.208016427165616	-1	CARD/FIRS/PROS
chr13	105500001	114000000	CARD/FIRS/PROS_127	-0.3936162587859	-1	CARD/FIRS/PROS
chr13	19500001	32500000	CARD/FIRS/PROS_128	-0.00697110243757549	0	CARD/FIRS/PROS
chr13	32500001	114000000	CARD/FIRS/PROS_128	-0.0699735948731965	0	CARD/FIRS/PROS
chr13	19500001	26000000	CARD/FIRS/PROS_129	-0.0521765088487903	0	CARD/FIRS/PROS
chr13	26000001	52500000	CARD/FIRS/PROS_129	-0.241445113958054	-1	CARD/FIRS/PROS
chr13	53500001	59500000	CARD/FIRS/PROS_129	0.0654666155654593	0	CARD/FIRS/PROS
chr13	59500001	98000000	CARD/FIRS/PROS_129	-0.214195490025743	-1	CARD/FIRS/PROS
chr13	98000001	109000000	CARD/FIRS/PROS_129	-0.0805124821468904	0	CARD/FIRS/PROS
chr13	109000001	114000000	CARD/FIRS/PROS_129	-0.212465698671718	-1	CARD/FIRS/PROS
chr13	19500001	27500000	CARD/FIRS/PROS_130	-0.0215322234852677	0	CARD/FIRS/PROS
chr13	27500001	32500000	CARD/FIRS/PROS_130	0.0755597100715185	0	CARD/FIRS/PROS
chr13	32500001	99500000	CARD/FIRS/PROS_130	-0.191915950509295	-1	CARD/FIRS/PROS
chr13	99500001	104000000	CARD/FIRS/PROS_130	-0.0334301294874791	0	CARD/FIRS/PROS
chr13	104000001	114000000	CARD/FIRS/PROS_130	-0.239686468703211	-1	CARD/FIRS/PROS
chr13	19500001	34500000	CARD/FIRS/PROS_131	-0.0201183823451966	0	CARD/FIRS/PROS
chr13	34500001	71000000	CARD/FIRS/PROS_131	-0.0800464916486833	0	CARD/FIRS/PROS
chr13	71000001	114000000	CARD/FIRS/PROS_131	-0.00376687675176113	0	CARD/FIRS/PROS
chr13	19500001	27000000	CARD/FIRS/PROS_132	-0.211214882071267	-1	CARD/FIRS/PROS
chr13	27000001	72500000	CARD/FIRS/PROS_132	0.0872224567820648	0	CARD/FIRS/PROS
chr13	72500001	101500000	CARD/FIRS/PROS_132	-0.186400527367977	-1	CARD/FIRS/PROS
chr13	101500001	114000000	CARD/FIRS/PROS_132	-0.0905233430356189	0	CARD/FIRS/PROS
chr13	19500001	40000000	CARD/FIRS/PROS_133	-0.0157354748109759	0	CARD/FIRS/PROS
chr13	40000001	70000000	CARD/FIRS/PROS_133	-0.348569548829182	-1	CARD/FIRS/PROS
chr13	70000001	85500000	CARD/FIRS/PROS_133	-0.208140498939132	-1	CARD/FIRS/PROS
chr13	85500001	114000000	CARD/FIRS/PROS_133	0.0987250643430728	0	CARD/FIRS/PROS
chr13	19500001	26000000	CARD/FIRS/PROS_134	-0.355682035380765	-1	CARD/FIRS/PROS
chr13	26000001	31000000	CARD/FIRS/PROS_134	0.109455830057205	0	CARD/FIRS/PROS
chr13	31000001	114000000	CARD/FIRS/PROS_134	-0.332057904086208	-1	CARD/FIRS/PROS
chr13	19500001	25500000	CARD/FIRS/PROS_135	0.00656859052116736	0	CARD/FIRS/PROS
chr13	25500001	93000000	CARD/FIRS/PROS_135	-0.783076113158998	-1	CARD/FIRS/PROS
chr13	93000001	108500000	CARD/FIRS/PROS_135	-0.00232850979599475	0	CARD/FIRS/PROS
chr13	108500001	114000000	CARD/FIRS/PROS_135	0.588110305333263	1	CARD/FIRS/PROS
chr13	19500001	30000000	CARD/FIRS/PROS_136	0.0100858810308549	0	CARD/FIRS/PROS
chr13	30000001	80000000	CARD/FIRS/PROS_136	-0.185539238428566	-1	CARD/FIRS/PROS
chr13	80000001	114000000	CARD/FIRS/PROS_136	0.0201053980898284	0	CARD/FIRS/PROS
chr13	19500001	38000000	CARD/FIRS/PROS_137	0.00255501291741423	0	CARD/FIRS/PROS
chr13	38000001	60000000	CARD/FIRS/PROS_137	-0.441787846201182	-1	CARD/FIRS/PROS
chr13	60000001	100000000	CARD/FIRS/PROS_137	-0.0250697117255275	0	CARD/FIRS/PROS
chr13	100000001	105500000	CARD/FIRS/PROS_137	-0.406245611173841	-1	CARD/FIRS/PROS
chr13	105500001	114000000	CARD/FIRS/PROS_137	0.0218193197984047	0	CARD/FIRS/PROS
chr13	19500001	26000000	CARD/FIRS/PROS_138	-0.189284474754714	-1	CARD/FIRS/PROS
chr13	26000001	33000000	CARD/FIRS/PROS_138	0.0250105612288512	0	CARD/FIRS/PROS
chr13	33000001	37500000	CARD/FIRS/PROS_138	-0.244740229431445	-1	CARD/FIRS/PROS
chr13	37500001	41500000	CARD/FIRS/PROS_138	-0.0269105905977019	0	CARD/FIRS/PROS
chr13	41500001	54500000	CARD/FIRS/PROS_138	-0.217590151456955	-1	CARD/FIRS/PROS
chr13	54500001	114000000	CARD/FIRS/PROS_138	0.00214095944067913	0	CARD/FIRS/PROS
chr13	19500001	114000000	CARD/FIRS/PROS_139	-0.029091945499526	0	CARD/FIRS/PROS
chr13	19500001	37500000	CARD/FIRS/PROS_140	-0.109875654314104	0	CARD/FIRS/PROS
chr13	37500001	114000000	CARD/FIRS/PROS_140	0.427754751538455	1	CARD/FIRS/PROS
chr13	19500001	114000000	CARD/FIRS/PROS_141	-0.0125601030259794	0	CARD/FIRS/PROS
chr13	19500001	114000000	CARD/FIRS/PROS_142	-0.0399900638384011	0	CARD/FIRS/PROS
chr13	19500001	114000000	CARD/FIRS/PROS_143	-0.117644567109291	0	CARD/FIRS/PROS
chr13	19500001	110000000	CARD/FIRS/PROS_144	-0.132709188726253	0	CARD/FIRS/PROS
chr13	110000001	114000000	CARD/FIRS/PROS_144	-0.368067572306797	-1	CARD/FIRS/PROS
chr13	19500001	76000000	CARD/FIRS/PROS_145	-0.0487284677010657	0	CARD/FIRS/PROS
chr13	76000001	109000000	CARD/FIRS/PROS_145	0.00375244980135208	0	CARD/FIRS/PROS
chr13	109000001	114000000	CARD/FIRS/PROS_145	0.35275336444776	1	CARD/FIRS/PROS
chr13	19500001	24000000	CARD/FIRS/PROS_146	0.119564794208714	0	CARD/FIRS/PROS
chr13	24000001	42000000	CARD/FIRS/PROS_146	-0.0555336602089388	0	CARD/FIRS/PROS
chr13	42000001	58000000	CARD/FIRS/PROS_146	-0.190763237171625	-1	CARD/FIRS/PROS
chr13	58000001	107000000	CARD/FIRS/PROS_146	-0.109489012043145	0	CARD/FIRS/PROS
chr13	107000001	114000000	CARD/FIRS/PROS_146	-0.208706035395161	-1	CARD/FIRS/PROS
chr13	19500001	32500000	CARD/FIRS/PROS_147	0.123667818905002	0	CARD/FIRS/PROS
chr13	32500001	36500000	CARD/FIRS/PROS_147	-0.0530998336749592	0	CARD/FIRS/PROS
chr13	36500001	40000000	CARD/FIRS/PROS_147	0.351903617068677	1	CARD/FIRS/PROS
chr13	40000001	54500000	CARD/FIRS/PROS_147	-0.0774164585891426	0	CARD/FIRS/PROS
chr13	54500001	57500000	CARD/FIRS/PROS_147	0.167319442757179	1	CARD/FIRS/PROS
chr13	57500001	81000000	CARD/FIRS/PROS_147	-0.0363155195692571	0	CARD/FIRS/PROS
chr13	81000001	83500000	CARD/FIRS/PROS_147	0.152772748659896	1	CARD/FIRS/PROS
chr13	83500001	104000000	CARD/FIRS/PROS_147	-0.0444220230040121	0	CARD/FIRS/PROS
chr13	104000001	114000000	CARD/FIRS/PROS_147	0.0245287010851941	0	CARD/FIRS/PROS
chr13	19500001	32500000	CARD/FIRS/PROS_148	-0.111820407229222	0	CARD/FIRS/PROS
chr13	32500001	55500000	CARD/FIRS/PROS_148	-0.520561880823801	-1	CARD/FIRS/PROS
chr13	55500001	114000000	CARD/FIRS/PROS_148	-0.195353892791734	-1	CARD/FIRS/PROS
chr13	19500001	114000000	CARD/FIRS/PROS_149	-0.252343232296929	-1	CARD/FIRS/PROS
chr13	19500001	29000000	CARD/FIRS/PROS_150	-0.0938934786511355	0	CARD/FIRS/PROS
chr13	29000001	34000000	CARD/FIRS/PROS_150	0.223358046230429	1	CARD/FIRS/PROS
chr13	34000001	36000000	CARD/FIRS/PROS_150	-0.090666169844667	0	CARD/FIRS/PROS
chr13	36000001	38500000	CARD/FIRS/PROS_150	0.291685526061972	1	CARD/FIRS/PROS
chr13	38500001	45500000	CARD/FIRS/PROS_150	-0.119094475625384	0	CARD/FIRS/PROS
chr13	45500001	104500000	CARD/FIRS/PROS_150	-0.5991728909068	-1	CARD/FIRS/PROS
chr13	104500001	114000000	CARD/FIRS/PROS_150	-0.260764243250598	-1	CARD/FIRS/PROS
chr13	19500001	106500000	CARD/FIRS/PROS_151	-0.0067085319401336	0	CARD/FIRS/PROS
chr13	106500001	114000000	CARD/FIRS/PROS_151	-0.223477789918823	-1	CARD/FIRS/PROS
chr13	19500001	52000000	CARD/FIRS/PROS_152	-0.0848564369150071	0	CARD/FIRS/PROS
chr13	52000001	114000000	CARD/FIRS/PROS_152	-0.0713787798430224	0	CARD/FIRS/PROS
chr13	19500001	89000000	CARD/FIRS/PROS_153	-0.0247335637810003	0	CARD/FIRS/PROS
chr13	89000001	114000000	CARD/FIRS/PROS_153	0.0614588087418698	0	CARD/FIRS/PROS
chr13	19500001	114000000	CARD/FIRS/PROS_154	-0.0406897709332323	0	CARD/FIRS/PROS
chr13	19500001	26000000	CARD/FIRS/PROS_155	0.15763174555761	1	CARD/FIRS/PROS
chr13	26000001	114000000	CARD/FIRS/PROS_155	-0.254149486488122	-1	CARD/FIRS/PROS
chr13	19500001	32000000	CARD/FIRS/PROS_156	0.0474098444336932	0	CARD/FIRS/PROS
chr13	32000001	73500000	CARD/FIRS/PROS_156	-0.16327989664269	-1	CARD/FIRS/PROS
chr13	73500001	96500000	CARD/FIRS/PROS_156	-0.0854652542222622	0	CARD/FIRS/PROS
chr13	96500001	114000000	CARD/FIRS/PROS_156	-0.17525715087215	-1	CARD/FIRS/PROS
chr13	19500001	114000000	CARD/FIRS/PROS_157	-0.3068900890979	-1	CARD/FIRS/PROS
chr13	19500001	114000000	CARD/FIRS/PROS_158	-0.0156878658746265	0	CARD/FIRS/PROS
chr13	19500001	41500000	CARD/FIRS/PROS_159	0.0138974813288832	0	CARD/FIRS/PROS
chr13	41500001	44500000	CARD/FIRS/PROS_159	0.403536229887052	1	CARD/FIRS/PROS
chr13	44500001	72500000	CARD/FIRS/PROS_159	-0.00950303223433567	0	CARD/FIRS/PROS
chr13	72500001	76000000	CARD/FIRS/PROS_159	0.340957889793452	1	CARD/FIRS/PROS
chr13	76000001	79500000	CARD/FIRS/PROS_159	0.587136486180663	1	CARD/FIRS/PROS
chr13	79500001	92500000	CARD/FIRS/PROS_159	0.287996554842419	1	CARD/FIRS/PROS
chr13	92500001	114000000	CARD/FIRS/PROS_159	-0.143403887064363	0	CARD/FIRS/PROS
chr13	19500001	35500000	CARD/FIRS/PROS_160	-0.161779493800166	-1	CARD/FIRS/PROS
chr13	35500001	97000000	CARD/FIRS/PROS_160	-0.187632588932896	-1	CARD/FIRS/PROS
chr13	97000001	114000000	CARD/FIRS/PROS_160	-0.154111569657841	-1	CARD/FIRS/PROS
chr13	19500001	39500000	CARD/FIRS/PROS_161	-0.0952423985143667	0	CARD/FIRS/PROS
chr13	39500001	43000000	CARD/FIRS/PROS_161	-0.353253979626949	-1	CARD/FIRS/PROS
chr13	43000001	97000000	CARD/FIRS/PROS_161	-0.624092562348075	-1	CARD/FIRS/PROS
chr13	97000001	105000000	CARD/FIRS/PROS_161	-0.247344293980249	-1	CARD/FIRS/PROS
chr13	105000001	114000000	CARD/FIRS/PROS_161	0.77155763595254	1	CARD/FIRS/PROS
chr13	19500001	32500000	CARD/FIRS/PROS_162	-0.00142971078552097	0	CARD/FIRS/PROS
chr13	32500001	77500000	CARD/FIRS/PROS_162	-0.141456248759163	0	CARD/FIRS/PROS
chr13	77500001	114000000	CARD/FIRS/PROS_162	0.00233283788111744	0	CARD/FIRS/PROS
chr13	19500001	29500000	CARD/FIRS/PROS_163	-0.124872469264144	0	CARD/FIRS/PROS
chr13	29500001	46000000	CARD/FIRS/PROS_163	-0.238252429832567	-1	CARD/FIRS/PROS
chr13	46000001	51500000	CARD/FIRS/PROS_163	-0.758577708669662	-1	CARD/FIRS/PROS
chr13	51500001	67500000	CARD/FIRS/PROS_163	-0.381514932782923	-1	CARD/FIRS/PROS
chr13	67500001	76000000	CARD/FIRS/PROS_163	-0.74919297742868	-1	CARD/FIRS/PROS
chr13	76000001	88500000	CARD/FIRS/PROS_163	-0.402084878675918	-1	CARD/FIRS/PROS
chr13	88500001	100000000	CARD/FIRS/PROS_163	0.00825365832892566	0	CARD/FIRS/PROS
chr13	100000001	114000000	CARD/FIRS/PROS_163	-0.428137065724291	-1	CARD/FIRS/PROS
chr13	19500001	32500000	CARD/FIRS/PROS_164	-0.00473348242915668	0	CARD/FIRS/PROS
chr13	32500001	114000000	CARD/FIRS/PROS_164	-0.0430456919350039	0	CARD/FIRS/PROS
chr13	19500001	32500000	CARD/FIRS/PROS_165	-0.000767513761752924	0	CARD/FIRS/PROS
chr13	32500001	52500000	CARD/FIRS/PROS_165	-0.117442589803566	0	CARD/FIRS/PROS
chr13	53500001	114000000	CARD/FIRS/PROS_165	-0.0103845189043187	0	CARD/FIRS/PROS
chr13	19500001	35000000	CARD/FIRS/PROS_166	-0.00864462868500667	0	CARD/FIRS/PROS
chr13	35000001	92000000	CARD/FIRS/PROS_166	-0.424668826845994	-1	CARD/FIRS/PROS
chr13	92000001	96000000	CARD/FIRS/PROS_166	-0.0466798407430033	0	CARD/FIRS/PROS
chr13	96000001	114000000	CARD/FIRS/PROS_166	0.204252435803937	1	CARD/FIRS/PROS
chr13	19500001	56000000	CARD/FIRS/PROS_167	-0.134451964335647	0	CARD/FIRS/PROS
chr13	56000001	80000000	CARD/FIRS/PROS_167	-0.72110081959249	-1	CARD/FIRS/PROS
chr13	80000001	114000000	CARD/FIRS/PROS_167	-0.139009437969815	0	CARD/FIRS/PROS
chr13	19500001	29000000	CARD/FIRS/PROS_168	-0.00772707463900123	0	CARD/FIRS/PROS
chr13	29000001	107500000	CARD/FIRS/PROS_168	-0.0844236284027403	0	CARD/FIRS/PROS
chr13	107500001	114000000	CARD/FIRS/PROS_168	-0.0390782805725594	0	CARD/FIRS/PROS
chr13	19500001	42000000	CARD/FIRS/PROS_169	0.0246051639223614	0	CARD/FIRS/PROS
chr13	42000001	57000000	CARD/FIRS/PROS_169	-0.118088917181884	0	CARD/FIRS/PROS
chr13	57000001	114000000	CARD/FIRS/PROS_169	-0.0275093090396708	0	CARD/FIRS/PROS
chr13	19500001	114000000	CARD/FIRS/PROS_170	-0.00736784357381988	0	CARD/FIRS/PROS
chr13	19500001	114000000	CARD/FIRS/PROS_171	-0.153846113770317	-1	CARD/FIRS/PROS
chr13	19500001	32500000	CARD/FIRS/PROS_172	-0.00307871121725697	0	CARD/FIRS/PROS
chr13	32500001	59000000	CARD/FIRS/PROS_172	-0.718092800432236	-1	CARD/FIRS/PROS
chr13	59000001	66000000	CARD/FIRS/PROS_172	0.0324938204059421	0	CARD/FIRS/PROS
chr13	66000001	74500000	CARD/FIRS/PROS_172	-0.533465345269512	-1	CARD/FIRS/PROS
chr13	74500001	81000000	CARD/FIRS/PROS_172	-0.0385848788685754	0	CARD/FIRS/PROS
chr13	81000001	87500000	CARD/FIRS/PROS_172	-0.689652953091192	-1	CARD/FIRS/PROS
chr13	87500001	114000000	CARD/FIRS/PROS_172	0.00556880285783136	0	CARD/FIRS/PROS
chr13	19500001	114000000	CARD/FIRS/PROS_173	-0.0534619501302223	0	CARD/FIRS/PROS
chr13	19500001	105500000	CARD/FIRS/PROS_174	-0.601100331481427	-1	CARD/FIRS/PROS
chr13	105500001	114000000	CARD/FIRS/PROS_174	0.0588042498666341	0	CARD/FIRS/PROS
chr13	19500001	21500000	CARD/FIRS/PROS_175	-0.126550323596698	0	CARD/FIRS/PROS
chr13	21500001	114000000	CARD/FIRS/PROS_175	-0.416604161567424	-1	CARD/FIRS/PROS
chr13	19500001	87500000	CARD/FIRS/PROS_176	-0.0869844121003183	0	CARD/FIRS/PROS
chr13	87500001	92000000	CARD/FIRS/PROS_176	-0.199370355785568	-1	CARD/FIRS/PROS
chr13	92000001	114000000	CARD/FIRS/PROS_176	-0.0765407426993231	0	CARD/FIRS/PROS
chr13	19500001	45000000	CARD/FIRS/PROS_177	0.0310222714642354	0	CARD/FIRS/PROS
chr13	45000001	114000000	CARD/FIRS/PROS_177	-0.139955845916638	0	CARD/FIRS/PROS
chr13	19500001	33000000	CARD/FIRS/PROS_178	0.0111520326660715	0	CARD/FIRS/PROS
chr13	33000001	114000000	CARD/FIRS/PROS_178	-0.0684558796901812	0	CARD/FIRS/PROS
chr13	19500001	82000000	CARD/FIRS/PROS_179	-0.0339754682129351	0	CARD/FIRS/PROS
chr13	82000001	109000000	CARD/FIRS/PROS_179	0.0194532999313467	0	CARD/FIRS/PROS
chr13	109000001	114000000	CARD/FIRS/PROS_179	0.279976613110117	1	CARD/FIRS/PROS
chr13	19500001	82500000	CARD/FIRS/PROS_180	-0.327826479531281	-1	CARD/FIRS/PROS
chr13	82500001	114000000	CARD/FIRS/PROS_180	0.111127913609595	0	CARD/FIRS/PROS
chr13	19500001	46500000	CARD/FIRS/PROS_181	-0.0490992403265741	0	CARD/FIRS/PROS
chr13	46500001	77500000	CARD/FIRS/PROS_181	-0.71754746170678	-1	CARD/FIRS/PROS
chr13	77500001	81000000	CARD/FIRS/PROS_181	-183095457298804	-2	CARD/FIRS/PROS
chr13	81000001	114000000	CARD/FIRS/PROS_181	-0.0544285558076179	0	CARD/FIRS/PROS
chr13	19500001	114000000	CARD/FIRS/PROS_182	-0.282717733687806	-1	CARD/FIRS/PROS
chr13	19500001	114000000	CARD/FIRS/PROS_183	0.000356345675099573	0	CARD/FIRS/PROS
chr13	19500001	35500000	CARD/FIRS/PROS_184	0.24549620163287	1	CARD/FIRS/PROS
chr13	35500001	44000000	CARD/FIRS/PROS_184	-0.0458517337895331	0	CARD/FIRS/PROS
chr13	44000001	74000000	CARD/FIRS/PROS_184	-0.254045612445178	-1	CARD/FIRS/PROS
chr13	74000001	79000000	CARD/FIRS/PROS_184	-0.0319989760069173	0	CARD/FIRS/PROS
chr13	79000001	102500000	CARD/FIRS/PROS_184	-0.132603871988268	0	CARD/FIRS/PROS
chr13	102500001	114000000	CARD/FIRS/PROS_184	-0.0422089288112884	0	CARD/FIRS/PROS
chr13	19500001	33500000	CARD/FIRS/PROS_185	0.0300167130207359	0	CARD/FIRS/PROS
chr13	33500001	57000000	CARD/FIRS/PROS_185	-0.544913130418966	-1	CARD/FIRS/PROS
chr13	57000001	64500000	CARD/FIRS/PROS_185	0.0858374695428115	0	CARD/FIRS/PROS
chr13	64500001	95000000	CARD/FIRS/PROS_185	-0.515502349315403	-1	CARD/FIRS/PROS
chr13	95000001	114000000	CARD/FIRS/PROS_185	0.0183611797853938	0	CARD/FIRS/PROS
chr13	19500001	34000000	CARD/FIRS/PROS_186	-0.0680432689084871	0	CARD/FIRS/PROS
chr13	34000001	114000000	CARD/FIRS/PROS_186	-107698050419386	-2	CARD/FIRS/PROS
chr13	19500001	39000000	CARD/FIRS/PROS_187	0.0100426001796281	0	CARD/FIRS/PROS
chr13	39000001	51000000	CARD/FIRS/PROS_187	-0.222452033744751	-1	CARD/FIRS/PROS
chr13	51000001	78000000	CARD/FIRS/PROS_187	0.0179413555284953	0	CARD/FIRS/PROS
chr13	78000001	81500000	CARD/FIRS/PROS_187	-0.237630628269944	-1	CARD/FIRS/PROS
chr13	81500001	114000000	CARD/FIRS/PROS_187	-0.00951024570954001	0	CARD/FIRS/PROS
chr13	19500001	22000000	CARD/FIRS/PROS_188	0.0278930659205471	0	CARD/FIRS/PROS
chr13	22000001	114000000	CARD/FIRS/PROS_188	-0.584451630709569	-1	CARD/FIRS/PROS
chr13	19500001	114000000	CARD/FIRS/PROS_189	-0.0214196932720785	0	CARD/FIRS/PROS
chr13	19500001	96500000	CARD/FIRS/PROS_190	-0.0426330811533097	0	CARD/FIRS/PROS
chr13	96500001	109500000	CARD/FIRS/PROS_190	0.0803783115080876	0	CARD/FIRS/PROS
chr13	109500001	114000000	CARD/FIRS/PROS_190	-0.055207611129698	0	CARD/FIRS/PROS
chr13	19500001	114000000	CARD/FIRS/PROS_191	0.0192946034768489	0	CARD/FIRS/PROS
chr13	19500001	114000000	CARD/FIRS/PROS_192	-0.399088401075991	-1	CARD/FIRS/PROS
chr13	19500001	114000000	CARD/FIRS/PROS_193	-0.306048997889062	-1	CARD/FIRS/PROS
chr13	19500001	114000000	CARD/FIRS/PROS_194	-0.00943089748229121	0	CARD/FIRS/PROS
chr13	19500001	101500000	CARD/FIRS/PROS_195	-0.136424128456542	0	CARD/FIRS/PROS
chr13	101500001	114000000	CARD/FIRS/PROS_195	-0.209252816815658	-1	CARD/FIRS/PROS
chr13	19500001	33000000	CARD/FIRS/PROS_196	-0.00495277207537188	0	CARD/FIRS/PROS
chr13	33000001	56000000	CARD/FIRS/PROS_196	-0.170732859223923	-1	CARD/FIRS/PROS
chr13	56000001	106500000	CARD/FIRS/PROS_196	0.00104883929472613	0	CARD/FIRS/PROS
chr13	106500001	114000000	CARD/FIRS/PROS_196	-0.0474502398948381	0	CARD/FIRS/PROS
chr13	19500001	114000000	CARD/FIRS/PROS_197	-0.0213259180944207	0	CARD/FIRS/PROS
chr13	19500001	28500000	CARD/FIRS/PROS_198	-0.366005961093366	-1	CARD/FIRS/PROS
chr13	28500001	38500000	CARD/FIRS/PROS_198	-0.234709170812144	-1	CARD/FIRS/PROS
chr13	38500001	54000000	CARD/FIRS/PROS_198	-0.664726068174713	-1	CARD/FIRS/PROS
chr13	54000001	109500000	CARD/FIRS/PROS_198	-0.246493103906125	-1	CARD/FIRS/PROS
chr13	109500001	114000000	CARD/FIRS/PROS_198	0.238665040614261	1	CARD/FIRS/PROS
chr13	19500001	35500000	CARD/FIRS/PROS_199	-0.0113453538015509	0	CARD/FIRS/PROS
chr13	35500001	47000000	CARD/FIRS/PROS_199	-0.327334520522338	-1	CARD/FIRS/PROS
chr13	47000001	114000000	CARD/FIRS/PROS_199	-0.04006941206565	0	CARD/FIRS/PROS
chr13	19500001	34000000	CARD/FIRS/PROS_200	0.135001631146226	0	CARD/FIRS/PROS
chr13	34000001	114000000	CARD/FIRS/PROS_200	-0.299757404815745	-1	CARD/FIRS/PROS
chr13	19500001	37500000	CARD/FIRS/PROS_201	-0.0152218753764195	0	CARD/FIRS/PROS
chr13	37500001	48500000	CARD/FIRS/PROS_201	-0.22923414313197	-1	CARD/FIRS/PROS
chr13	48500001	83000000	CARD/FIRS/PROS_201	0.0128298869986255	0	CARD/FIRS/PROS
chr13	83000001	114000000	CARD/FIRS/PROS_201	-0.224220777864881	-1	CARD/FIRS/PROS
chr13	19500001	30000000	CARD/FIRS/PROS_202	12657542649041	2	CARD/FIRS/PROS
chr13	30000001	41500000	CARD/FIRS/PROS_202	-0.134097061355588	0	CARD/FIRS/PROS
chr13	41500001	95500000	CARD/FIRS/PROS_202	-100753782109571	-2	CARD/FIRS/PROS
chr13	95500001	114000000	CARD/FIRS/PROS_202	-0.185136726512158	-1	CARD/FIRS/PROS
chr13	19500001	45000000	CARD/FIRS/PROS_203	0.022360330438738	0	CARD/FIRS/PROS
chr13	45000001	57500000	CARD/FIRS/PROS_203	-0.351188040328396	-1	CARD/FIRS/PROS
chr13	57500001	71500000	CARD/FIRS/PROS_203	0.0241463868993586	0	CARD/FIRS/PROS
chr13	71500001	78500000	CARD/FIRS/PROS_203	-0.359963954262123	-1	CARD/FIRS/PROS
chr13	78500001	98500000	CARD/FIRS/PROS_203	0.0700500577103637	0	CARD/FIRS/PROS
chr13	98500001	114000000	CARD/FIRS/PROS_203	-0.153831686819908	-1	CARD/FIRS/PROS
chr13	19500001	34000000	CARD/FIRS/PROS_204	-0.00877591393372755	0	CARD/FIRS/PROS
chr13	34000001	70000000	CARD/FIRS/PROS_204	-0.394354918646835	-1	CARD/FIRS/PROS
chr13	70000001	114000000	CARD/FIRS/PROS_204	0.00549089732562332	0	CARD/FIRS/PROS
chr13	19500001	114000000	CARD/FIRS/PROS_205	-0.175424503496893	-1	CARD/FIRS/PROS
chr13	19500001	114000000	CARD/FIRS/PROS_206	-0.00496575633073989	0	CARD/FIRS/PROS
chr13	19500001	34500000	CARD/FIRS/PROS_207	0.468321893393212	1	CARD/FIRS/PROS
chr13	34500001	47000000	CARD/FIRS/PROS_207	-0.332815318982675	-1	CARD/FIRS/PROS
chr13	47000001	114000000	CARD/FIRS/PROS_207	-0.708005476706341	-1	CARD/FIRS/PROS
chr13	19500001	44500000	CARD/FIRS/PROS_208	-0.0166804400627583	0	CARD/FIRS/PROS
chr13	44500001	114000000	CARD/FIRS/PROS_208	-0.0730133533243496	0	CARD/FIRS/PROS
chr13	19500001	43000000	CARD/FIRS/PROS_209	-0.0840427569119457	0	CARD/FIRS/PROS
chr13	43000001	114000000	CARD/FIRS/PROS_209	-0.377563391065928	-1	CARD/FIRS/PROS
chr13	19500001	30500000	CARD/FIRS/PROS_210	0.00872109152217368	0	CARD/FIRS/PROS
chr13	30500001	86000000	CARD/FIRS/PROS_210	-0.370270567634234	-1	CARD/FIRS/PROS
chr13	86000001	114000000	CARD/FIRS/PROS_210	0.00196927873081356	0	CARD/FIRS/PROS
chr13	19500001	31000000	CARD/FIRS/PROS_211	-0.229499599019494	-1	CARD/FIRS/PROS
chr13	31000001	106000000	CARD/FIRS/PROS_211	-0.658143050703136	-1	CARD/FIRS/PROS
chr13	106000001	114000000	CARD/FIRS/PROS_211	-0.219089111604439	-1	CARD/FIRS/PROS
chr13	19500001	37000000	CARD/FIRS/PROS_212	0.0218741422099584	0	CARD/FIRS/PROS
chr13	37000001	60500000	CARD/FIRS/PROS_212	-0.579847990834092	-1	CARD/FIRS/PROS
chr13	60500001	76500000	CARD/FIRS/PROS_212	-0.0214932707191637	0	CARD/FIRS/PROS
chr13	76500001	114000000	CARD/FIRS/PROS_212	0.033858609914623	0	CARD/FIRS/PROS
chr13	19500001	32500000	CARD/FIRS/PROS_213	0.0276434796784735	0	CARD/FIRS/PROS
chr13	32500001	36000000	CARD/FIRS/PROS_213	-0.567518719014655	-1	CARD/FIRS/PROS
chr13	36000001	41000000	CARD/FIRS/PROS_213	-0.00322586611142767	0	CARD/FIRS/PROS
chr13	41000001	52500000	CARD/FIRS/PROS_213	-0.44553308252733	-1	CARD/FIRS/PROS
chr13	53500001	101000000	CARD/FIRS/PROS_213	-0.0197678074502606	0	CARD/FIRS/PROS
chr13	101000001	114000000	CARD/FIRS/PROS_213	0.03864114397517	0	CARD/FIRS/PROS
chr13	19500001	37000000	CARD/FIRS/PROS_214	0.166269160767412	1	CARD/FIRS/PROS
chr13	37000001	60000000	CARD/FIRS/PROS_214	-0.508994351985953	-1	CARD/FIRS/PROS
chr13	60000001	114000000	CARD/FIRS/PROS_214	-0.0494224040157332	0	CARD/FIRS/PROS
chr13	19500001	114000000	CARD/FIRS/PROS_215	-0.0207084446169202	0	CARD/FIRS/PROS
chr13	19500001	114000000	CARD/FIRS/PROS_216	-0.294956115719667	-1	CARD/FIRS/PROS
chr13	19500001	31500000	CARD/FIRS/PROS_217	-0.00562362526938517	0	CARD/FIRS/PROS
chr13	31500001	73000000	CARD/FIRS/PROS_217	-0.074800852480011	0	CARD/FIRS/PROS
chr13	73000001	84500000	CARD/FIRS/PROS_217	-0.0131328529572122	0	CARD/FIRS/PROS
chr13	84500001	114000000	CARD/FIRS/PROS_217	-0.0704193876408312	0	CARD/FIRS/PROS
chr13	19500001	32000000	CARD/FIRS/PROS_218	-0.0180235891458258	0	CARD/FIRS/PROS
chr13	32000001	84500000	CARD/FIRS/PROS_218	-0.417273572066397	-1	CARD/FIRS/PROS
chr13	84500001	109000000	CARD/FIRS/PROS_218	0.0140648339536264	0	CARD/FIRS/PROS
chr13	109000001	114000000	CARD/FIRS/PROS_218	-0.0942700220568075	0	CARD/FIRS/PROS
chr13	19500001	43500000	CARD/FIRS/PROS_219	-0.380057810791625	-1	CARD/FIRS/PROS
chr13	43500001	50000000	CARD/FIRS/PROS_219	-0.16946328758794	-1	CARD/FIRS/PROS
chr13	50000001	52500000	CARD/FIRS/PROS_219	-0.747326130045769	-1	CARD/FIRS/PROS
chr13	53500001	114000000	CARD/FIRS/PROS_219	-0.15349409618034	-1	CARD/FIRS/PROS
chr13	19500001	114000000	CARD/FIRS/PROS_220	-0.0136998321082816	0	CARD/FIRS/PROS
chr13	19500001	39500000	CARD/FIRS/PROS_221	-0.413474956023736	-1	CARD/FIRS/PROS
chr13	39500001	76000000	CARD/FIRS/PROS_221	-113684080683042	-2	CARD/FIRS/PROS
chr13	76000001	114000000	CARD/FIRS/PROS_221	-0.0625725693134362	0	CARD/FIRS/PROS
chr13	19500001	37500000	CARD/FIRS/PROS_222	-0.015617173817623	0	CARD/FIRS/PROS
chr13	37500001	60500000	CARD/FIRS/PROS_222	-0.240249119769157	-1	CARD/FIRS/PROS
chr13	60500001	114000000	CARD/FIRS/PROS_222	-0.107110007920719	0	CARD/FIRS/PROS
chr13	19500001	34000000	CARD/FIRS/PROS_223	0.239154114233123	1	CARD/FIRS/PROS
chr13	34000001	114000000	CARD/FIRS/PROS_223	-0.211750121931437	-1	CARD/FIRS/PROS
chr13	19500001	114000000	CARD/FIRS/PROS_224	-0.291350820812485	-1	CARD/FIRS/PROS
chr13	19500001	31000000	CARD/FIRS/PROS_225	-0.239889888703976	-1	CARD/FIRS/PROS
chr13	31000001	40000000	CARD/FIRS/PROS_225	-0.0528617889932126	0	CARD/FIRS/PROS
chr13	40000001	97000000	CARD/FIRS/PROS_225	-0.412495366090972	-1	CARD/FIRS/PROS
chr13	97000001	114000000	CARD/FIRS/PROS_225	-0.0291987049325517	0	CARD/FIRS/PROS
chr13	19500001	38000000	CARD/FIRS/PROS_226	0.025075482505691	0	CARD/FIRS/PROS
chr13	38000001	65500000	CARD/FIRS/PROS_226	-0.146424890479985	0	CARD/FIRS/PROS
chr13	65500001	114000000	CARD/FIRS/PROS_226	0.0207344131276562	0	CARD/FIRS/PROS
chr13	19500001	88000000	CARD/FIRS/PROS_227	0.0148482173608292	0	CARD/FIRS/PROS
chr13	88000001	90500000	CARD/FIRS/PROS_227	0.338464912762796	1	CARD/FIRS/PROS
chr13	90500001	114000000	CARD/FIRS/PROS_227	0.0726829761599859	0	CARD/FIRS/PROS
chr13	19500001	24500000	CARD/FIRS/PROS_228	-0.133159309579011	0	CARD/FIRS/PROS
chr13	24500001	35500000	CARD/FIRS/PROS_228	0.0240771375373958	0	CARD/FIRS/PROS
chr13	35500001	39000000	CARD/FIRS/PROS_228	-0.0498278013222231	0	CARD/FIRS/PROS
chr13	39000001	86500000	CARD/FIRS/PROS_228	-0.167430530275328	-1	CARD/FIRS/PROS
chr13	87000001	114000000	CARD/FIRS/PROS_228	-0.077749721143588	0	CARD/FIRS/PROS
chr13	19500001	109000000	CARD/FIRS/PROS_229	-0.0133665695538363	0	CARD/FIRS/PROS
chr13	109000001	114000000	CARD/FIRS/PROS_229	-0.151941756316344	-1	CARD/FIRS/PROS
chr13	19500001	114000000	CARD/FIRS/PROS_230	-0.0948225742574679	0	CARD/FIRS/PROS
chr13	19500001	29500000	CARD/FIRS/PROS_231	-0.438521584628609	-1	CARD/FIRS/PROS
chr13	29500001	33000000	CARD/FIRS/PROS_231	0.000406840001530742	0	CARD/FIRS/PROS
chr13	33000001	91500000	CARD/FIRS/PROS_231	-0.44926677729315	-1	CARD/FIRS/PROS
chr13	91500001	95500000	CARD/FIRS/PROS_231	0.00453583320855505	0	CARD/FIRS/PROS
chr13	95500001	98000000	CARD/FIRS/PROS_231	-0.421088057754507	-1	CARD/FIRS/PROS
chr13	98000001	99500000	CARD/FIRS/PROS_231	0.00344227036756094	0	CARD/FIRS/PROS
chr13	99500001	114000000	CARD/FIRS/PROS_231	-0.454731706108038	-1	CARD/FIRS/PROS
chr13	19500001	32000000	CARD/FIRS/PROS_232	-0.0741790509173878	0	CARD/FIRS/PROS
chr13	32000001	114000000	CARD/FIRS/PROS_232	-0.251178977398932	-1	CARD/FIRS/PROS
chr13	19500001	114000000	CARD/FIRS/PROS_233	-0.01772206588228	0	CARD/FIRS/PROS
chr13	19500001	43000000	CARD/FIRS/PROS_234	0.019826957946937	0	CARD/FIRS/PROS
chr13	43000001	114000000	CARD/FIRS/PROS_234	-0.0707035985638863	0	CARD/FIRS/PROS
chr13	19500001	114000000	CARD/FIRS/PROS_235	-0.0228162220716589	0	CARD/FIRS/PROS
chr13	19500001	38000000	CARD/FIRS/PROS_236	-0.00313641901889253	0	CARD/FIRS/PROS
chr13	38000001	114000000	CARD/FIRS/PROS_236	-0.368444115712469	-1	CARD/FIRS/PROS
chr13	19500001	114000000	CARD/FIRS/PROS_237	-0.0403074567473968	0	CARD/FIRS/PROS
chr13	19500001	92000000	CARD/FIRS/PROS_238	-0.140680078827165	0	CARD/FIRS/PROS
chr13	92000001	114000000	CARD/FIRS/PROS_238	-0.0143778987774994	0	CARD/FIRS/PROS
chr13	19500001	114000000	CARD/FIRS/PROS_239	-0.128383988993668	0	CARD/FIRS/PROS
chr13	19500001	35500000	CARD/FIRS/PROS_240	-0.0957112744026555	0	CARD/FIRS/PROS
chr13	35500001	114000000	CARD/FIRS/PROS_240	-0.333392396999031	-1	CARD/FIRS/PROS
chr13	19500001	114000000	CARD/FIRS/PROS_241	-0.179064423085056	-1	CARD/FIRS/PROS
chr13	19500001	37500000	CARD/FIRS/PROS_242	0.00520668640256816	0	CARD/FIRS/PROS
chr13	37500001	56500000	CARD/FIRS/PROS_242	-0.259197476436193	-1	CARD/FIRS/PROS
chr13	56500001	85000000	CARD/FIRS/PROS_242	-0.00714711123256391	0	CARD/FIRS/PROS
chr13	85000001	114000000	CARD/FIRS/PROS_242	0.032170656716783	0	CARD/FIRS/PROS
chr13	19500001	24000000	CARD/FIRS/PROS_243	0.0618137117219286	0	CARD/FIRS/PROS
chr13	24000001	34000000	CARD/FIRS/PROS_243	-0.0459123269812504	0	CARD/FIRS/PROS
chr13	34000001	106500000	CARD/FIRS/PROS_243	0.064251866341031	0	CARD/FIRS/PROS
chr13	106500001	114000000	CARD/FIRS/PROS_243	0.0325688405480684	0	CARD/FIRS/PROS
chr13	19500001	114000000	CARD/FIRS/PROS_244	-0.00265888696035836	0	CARD/FIRS/PROS
chr13	19500001	114000000	CARD/FIRS/PROS_245	-0.389605566572228	-1	CARD/FIRS/PROS
chr13	19500001	52500000	CARD/FIRS/PROS_246	-0.0385055306413265	0	CARD/FIRS/PROS
chr13	53500001	57000000	CARD/FIRS/PROS_246	0.3274355091752	1	CARD/FIRS/PROS
chr13	57000001	114000000	CARD/FIRS/PROS_246	-0.0800133096627429	0	CARD/FIRS/PROS
chr13	19500001	26500000	CARD/FIRS/PROS_247	-0.024322395694347	0	CARD/FIRS/PROS
chr13	26500001	57000000	CARD/FIRS/PROS_247	-0.650364039042663	-1	CARD/FIRS/PROS
chr13	57000001	61500000	CARD/FIRS/PROS_247	0.052969991121279	0	CARD/FIRS/PROS
chr13	61500001	82000000	CARD/FIRS/PROS_247	-0.624118530858811	-1	CARD/FIRS/PROS
chr13	82000001	114000000	CARD/FIRS/PROS_247	0.0286706785475864	0	CARD/FIRS/PROS
chr13	19500001	43000000	CARD/FIRS/PROS_248	0.033558529346118	0	CARD/FIRS/PROS
chr13	43000001	110000000	CARD/FIRS/PROS_248	0.00854796811726703	0	CARD/FIRS/PROS
chr13	110000001	114000000	CARD/FIRS/PROS_248	-0.0947807361012823	0	CARD/FIRS/PROS
chr13	19500001	37000000	CARD/FIRS/PROS_249	0.0179283712731272	0	CARD/FIRS/PROS
chr13	37000001	101500000	CARD/FIRS/PROS_249	-0.647943196764051	-1	CARD/FIRS/PROS
chr13	101500001	107000000	CARD/FIRS/PROS_249	0.0657840084744551	0	CARD/FIRS/PROS
chr13	107000001	114000000	CARD/FIRS/PROS_249	0.381585624839926	1	CARD/FIRS/PROS
chr13	19500001	50500000	CARD/FIRS/PROS_250	-0.0686708412512737	0	CARD/FIRS/PROS
chr13	50500001	56000000	CARD/FIRS/PROS_250	-0.57064359647322	-1	CARD/FIRS/PROS
chr13	56000001	106000000	CARD/FIRS/PROS_250	-0.031768144800375	0	CARD/FIRS/PROS
chr13	106000001	114000000	CARD/FIRS/PROS_250	0.431801511128148	1	CARD/FIRS/PROS
chr13	19500001	31500000	CARD/FIRS/PROS_251	-0.108027561966725	0	CARD/FIRS/PROS
chr13	31500001	114000000	CARD/FIRS/PROS_251	-0.405612268050891	-1	CARD/FIRS/PROS
chr13	19500001	114000000	CARD/FIRS/PROS_252	-0.167825828716531	-1	CARD/FIRS/PROS
chr13	19500001	98000000	CARD/FIRS/PROS_253	-0.0565017085813754	0	CARD/FIRS/PROS
chr13	98000001	114000000	CARD/FIRS/PROS_253	0.0723006619741503	0	CARD/FIRS/PROS
chr13	19500001	41500000	CARD/FIRS/PROS_254	0.0150357677161447	0	CARD/FIRS/PROS
chr13	41500001	74500000	CARD/FIRS/PROS_254	-0.529346450927774	-1	CARD/FIRS/PROS
chr13	74500001	114000000	CARD/FIRS/PROS_254	0.0241247464737454	0	CARD/FIRS/PROS
chr13	19500001	114000000	CARD/FIRS/PROS_255	-0.0434106937803489	0	CARD/FIRS/PROS
chr13	19500001	39000000	CARD/FIRS/PROS_256	-0.0183005865936765	0	CARD/FIRS/PROS
chr13	39000001	97500000	CARD/FIRS/PROS_256	-0.132512982200692	0	CARD/FIRS/PROS
chr13	97500001	114000000	CARD/FIRS/PROS_256	0.000118300993352833	0	CARD/FIRS/PROS
chr13	19500001	40500000	CARD/FIRS/PROS_257	-0.0114275874188814	0	CARD/FIRS/PROS
chr13	40500001	76500000	CARD/FIRS/PROS_257	-0.544334609707569	-1	CARD/FIRS/PROS
chr13	76500001	109500000	CARD/FIRS/PROS_257	-0.00733898967300214	0	CARD/FIRS/PROS
chr13	109500001	114000000	CARD/FIRS/PROS_257	-0.101378180523267	0	CARD/FIRS/PROS
chr13	19500001	32500000	CARD/FIRS/PROS_258	-0.0204401033393149	0	CARD/FIRS/PROS
chr13	32500001	89000000	CARD/FIRS/PROS_258	-0.0752134632617052	0	CARD/FIRS/PROS
chr13	89000001	114000000	CARD/FIRS/PROS_258	-0.0120493889815046	0	CARD/FIRS/PROS
chr13	19500001	106500000	CARD/FIRS/PROS_259	-0.0122167416062478	0	CARD/FIRS/PROS
chr13	106500001	114000000	CARD/FIRS/PROS_259	-0.201667126290664	-1	CARD/FIRS/PROS
chr13	19500001	33000000	CARD/FIRS/PROS_260	0.0181967125507324	0	CARD/FIRS/PROS
chr13	33000001	74000000	CARD/FIRS/PROS_260	-0.179790098690624	-1	CARD/FIRS/PROS
chr13	74000001	93000000	CARD/FIRS/PROS_260	-0.0188026444679059	0	CARD/FIRS/PROS
chr13	93000001	114000000	CARD/FIRS/PROS_260	0.506883689141133	1	CARD/FIRS/PROS
chr13	19500001	114000000	CARD/FIRS/PROS_261	-0.483171553449082	-1	CARD/FIRS/PROS
chr13	19500001	114000000	CARD/FIRS/PROS_262	-0.00942945478725021	0	CARD/FIRS/PROS
chr13	19500001	34000000	CARD/FIRS/PROS_263	-0.00559332867352649	0	CARD/FIRS/PROS
chr13	34000001	114000000	CARD/FIRS/PROS_263	-0.156546838886861	-1	CARD/FIRS/PROS
chr13	19500001	100000000	CARD/FIRS/PROS_264	-0.160508479469143	-1	CARD/FIRS/PROS
chr13	100000001	104000000	CARD/FIRS/PROS_264	-0.0274992101743845	0	CARD/FIRS/PROS
chr13	104000001	108500000	CARD/FIRS/PROS_264	0.187701838294859	1	CARD/FIRS/PROS
chr13	108500001	114000000	CARD/FIRS/PROS_264	291539381054329	2	CARD/FIRS/PROS
chr13	19500001	114000000	CARD/FIRS/PROS_265	-0.419948328672205	-1	CARD/FIRS/PROS
chr13	19500001	34000000	CARD/FIRS/PROS_266	-0.348270910955718	-1	CARD/FIRS/PROS
chr13	34000001	80500000	CARD/FIRS/PROS_266	-0.750808795874475	-1	CARD/FIRS/PROS
chr13	80500001	114000000	CARD/FIRS/PROS_266	-0.343446538738986	-1	CARD/FIRS/PROS
chr13	19500001	114000000	CARD/FIRS/PROS_267	-0.188577554184678	-1	CARD/FIRS/PROS
chr13	1	500000	RMH_1	NA	0	RMH
chr13	1	500000	RMH_2	NA	0	RMH
chr13	1	500000	RMH_3	NA	0	RMH
chr13	1	500000	RMH_4	NA	0	RMH
chr13	1	500000	RMH_5	NA	0	RMH
chr13	1	500000	RMH_6	NA	0	RMH
chr13	1	500000	RMH_7	NA	0	RMH
chr13	1	500000	RMH_8	NA	0	RMH
chr13	1	500000	RMH_9	NA	0	RMH
chr13	1	500000	RMH_10	NA	0	RMH
chr13	1	500000	RMH_11	NA	0	RMH
chr13	1	500000	RMH_12	NA	0	RMH
chr13	1	500000	RMH_13	NA	0	RMH
chr13	1	500000	RMH_14	NA	0	RMH
chr13	1	500000	RMH_15	NA	0	RMH
chr13	1	500000	RMH_16	NA	0	RMH
chr13	1	500000	RMH_17	NA	0	RMH
chr13	1	500000	RMH_18	NA	0	RMH
chr13	1	500000	RMH_19	NA	0	RMH
chr13	1	500000	RMH_20	NA	0	RMH
chr13	1	500000	RMH_21	NA	0	RMH
chr13	1	500000	RMH_22	NA	0	RMH
chr13	1	500000	RMH_23	NA	0	RMH
chr13	1	500000	RMH_24	NA	0	RMH
chr13	1	500000	RMH_25	NA	0	RMH
chr13	1	500000	RMH_26	NA	0	RMH
chr13	1	500000	RMH_27	NA	0	RMH
chr13	1	500000	RMH_28	NA	0	RMH
chr13	1	500000	RMH_29	NA	0	RMH
chr13	1	500000	RMH_30	NA	0	RMH
chr13	1	500000	RMH_31	NA	0	RMH
chr13	1	500000	RMH_32	NA	0	RMH
chr13	1	500000	RMH_33	NA	0	RMH
chr13	1	500000	RMH_34	NA	0	RMH
chr13	1	500000	RMH_35	NA	0	RMH
chr13	1	500000	RMH_36	NA	0	RMH
chr13	1	500000	RMH_37	NA	0	RMH
chr13	1	500000	RMH_38	NA	0	RMH
chr13	1	500000	RMH_39	NA	0	RMH
chr13	1	500000	RMH_40	NA	0	RMH
chr13	1	500000	RMH_41	NA	0	RMH
chr13	1	500000	RMH_42	NA	0	RMH
chr13	1	500000	RMH_43	NA	0	RMH
chr13	1	500000	RMH_44	NA	0	RMH
chr13	1	500000	RMH_45	NA	0	RMH
chr13	1	500000	RMH_46	NA	0	RMH
chr13	1	500000	RMH_47	NA	0	RMH
chr13	1	500000	RMH_48	NA	0	RMH
chr13	1	500000	RMH_49	NA	0	RMH
chr13	1	500000	RMH_50	NA	0	RMH
chr13	1	500000	RMH_51	NA	0	RMH
chr13	1	500000	RMH_52	NA	0	RMH
chr13	1	500000	RMH_53	NA	0	RMH
chr13	1	500000	RMH_54	NA	0	RMH
chr13	1	500000	RMH_55	NA	0	RMH
chr13	1	500000	RMH_56	NA	0	RMH
chr13	1	500000	RMH_57	NA	0	RMH
chr13	1	500000	RMH_58	NA	0	RMH
chr13	1	500000	RMH_59	NA	0	RMH
chr13	1	500000	RMH_60	NA	0	RMH
chr13	1	500000	RMH_61	NA	0	RMH
chr13	1	500000	RMH_62	NA	0	RMH
chr13	1	500000	RMH_63	NA	0	RMH
chr13	1	500000	RMH_64	NA	0	RMH
chr13	1	500000	RMH_65	NA	0	RMH
chr13	1	500000	RMH_66	NA	0	RMH
chr13	1	500000	RMH_67	NA	0	RMH
chr13	1	500000	RMH_68	NA	0	RMH
chr13	1	500000	RMH_69	NA	0	RMH
chr13	1	500000	RMH_70	NA	0	RMH
chr13	1	500000	RMH_71	NA	0	RMH
chr13	1	500000	RMH_72	NA	0	RMH
chr13	1	500000	RMH_73	NA	0	RMH
chr13	1	500000	RMH_74	NA	0	RMH
chr13	1	500000	RMH_75	NA	0	RMH
chr13	1	500000	RMH_76	NA	0	RMH
chr13	1	500000	RMH_77	NA	0	RMH
chr13	1	500000	RMH_78	NA	0	RMH
chr13	1	500000	RMH_79	NA	0	RMH
chr13	1	500000	RMH_80	NA	0	RMH
chr13	1	500000	RMH_81	NA	0	RMH
chr13	1	500000	RMH_82	NA	0	RMH
chr13	1	500000	RMH_83	NA	0	RMH
chr13	1	500000	RMH_84	NA	0	RMH
chr13	1	500000	RMH_85	NA	0	RMH
chr13	1	500000	RMH_86	NA	0	RMH
chr13	1	500000	RMH_87	NA	0	RMH
chr13	1	500000	RMH_88	NA	0	RMH
chr13	1	500000	RMH_89	NA	0	RMH
chr13	1	500000	RMH_90	NA	0	RMH
chr13	1	500000	RMH_91	NA	0	RMH
chr13	1	500000	RMH_92	NA	0	RMH
chr13	1	500000	RMH_93	NA	0	RMH
chr13	500001	1000000	RMH_1	NA	0	RMH
chr13	500001	1000000	RMH_2	NA	0	RMH
chr13	500001	1000000	RMH_3	NA	0	RMH
chr13	500001	1000000	RMH_4	NA	0	RMH
chr13	500001	1000000	RMH_5	NA	0	RMH
chr13	500001	1000000	RMH_6	NA	0	RMH
chr13	500001	1000000	RMH_7	NA	0	RMH
chr13	500001	1000000	RMH_8	NA	0	RMH
chr13	500001	1000000	RMH_9	NA	0	RMH
chr13	500001	1000000	RMH_10	NA	0	RMH
chr13	500001	1000000	RMH_11	NA	0	RMH
chr13	500001	1000000	RMH_12	NA	0	RMH
chr13	500001	1000000	RMH_13	NA	0	RMH
chr13	500001	1000000	RMH_14	NA	0	RMH
chr13	500001	1000000	RMH_15	NA	0	RMH
chr13	500001	1000000	RMH_16	NA	0	RMH
chr13	500001	1000000	RMH_17	NA	0	RMH
chr13	500001	1000000	RMH_18	NA	0	RMH
chr13	500001	1000000	RMH_19	NA	0	RMH
chr13	500001	1000000	RMH_20	NA	0	RMH
chr13	500001	1000000	RMH_21	NA	0	RMH
chr13	500001	1000000	RMH_22	NA	0	RMH
chr13	500001	1000000	RMH_23	NA	0	RMH
chr13	500001	1000000	RMH_24	NA	0	RMH
chr13	500001	1000000	RMH_25	NA	0	RMH
chr13	500001	1000000	RMH_26	NA	0	RMH
chr13	500001	1000000	RMH_27	NA	0	RMH
chr13	500001	1000000	RMH_28	NA	0	RMH
chr13	500001	1000000	RMH_29	NA	0	RMH
chr13	500001	1000000	RMH_30	NA	0	RMH
chr13	500001	1000000	RMH_31	NA	0	RMH
chr13	500001	1000000	RMH_32	NA	0	RMH
chr13	500001	1000000	RMH_33	NA	0	RMH
chr13	500001	1000000	RMH_34	NA	0	RMH
chr13	500001	1000000	RMH_35	NA	0	RMH
chr13	500001	1000000	RMH_36	NA	0	RMH
chr13	500001	1000000	RMH_37	NA	0	RMH
chr13	500001	1000000	RMH_38	NA	0	RMH
chr13	500001	1000000	RMH_39	NA	0	RMH
chr13	500001	1000000	RMH_40	NA	0	RMH
chr13	500001	1000000	RMH_41	NA	0	RMH
chr13	500001	1000000	RMH_42	NA	0	RMH
chr13	500001	1000000	RMH_43	NA	0	RMH
chr13	500001	1000000	RMH_44	NA	0	RMH
chr13	500001	1000000	RMH_45	NA	0	RMH
chr13	500001	1000000	RMH_46	NA	0	RMH
chr13	500001	1000000	RMH_47	NA	0	RMH
chr13	500001	1000000	RMH_48	NA	0	RMH
chr13	500001	1000000	RMH_49	NA	0	RMH
chr13	500001	1000000	RMH_50	NA	0	RMH
chr13	500001	1000000	RMH_51	NA	0	RMH
chr13	500001	1000000	RMH_52	NA	0	RMH
chr13	500001	1000000	RMH_53	NA	0	RMH
chr13	500001	1000000	RMH_54	NA	0	RMH
chr13	500001	1000000	RMH_55	NA	0	RMH
chr13	500001	1000000	RMH_56	NA	0	RMH
chr13	500001	1000000	RMH_57	NA	0	RMH
chr13	500001	1000000	RMH_58	NA	0	RMH
chr13	500001	1000000	RMH_59	NA	0	RMH
chr13	500001	1000000	RMH_60	NA	0	RMH
chr13	500001	1000000	RMH_61	NA	0	RMH
chr13	500001	1000000	RMH_62	NA	0	RMH
chr13	500001	1000000	RMH_63	NA	0	RMH
chr13	500001	1000000	RMH_64	NA	0	RMH
chr13	500001	1000000	RMH_65	NA	0	RMH
chr13	500001	1000000	RMH_66	NA	0	RMH
chr13	500001	1000000	RMH_67	NA	0	RMH
chr13	500001	1000000	RMH_68	NA	0	RMH
chr13	500001	1000000	RMH_69	NA	0	RMH
chr13	500001	1000000	RMH_70	NA	0	RMH
chr13	500001	1000000	RMH_71	NA	0	RMH
chr13	500001	1000000	RMH_72	NA	0	RMH
chr13	500001	1000000	RMH_73	NA	0	RMH
chr13	500001	1000000	RMH_74	NA	0	RMH
chr13	500001	1000000	RMH_75	NA	0	RMH
chr13	500001	1000000	RMH_76	NA	0	RMH
chr13	500001	1000000	RMH_77	NA	0	RMH
chr13	500001	1000000	RMH_78	NA	0	RMH
chr13	500001	1000000	RMH_79	NA	0	RMH
chr13	500001	1000000	RMH_80	NA	0	RMH
chr13	500001	1000000	RMH_81	NA	0	RMH
chr13	500001	1000000	RMH_82	NA	0	RMH
chr13	500001	1000000	RMH_83	NA	0	RMH
chr13	500001	1000000	RMH_84	NA	0	RMH
chr13	500001	1000000	RMH_85	NA	0	RMH
chr13	500001	1000000	RMH_86	NA	0	RMH
chr13	500001	1000000	RMH_87	NA	0	RMH
chr13	500001	1000000	RMH_88	NA	0	RMH
chr13	500001	1000000	RMH_89	NA	0	RMH
chr13	500001	1000000	RMH_90	NA	0	RMH
chr13	500001	1000000	RMH_91	NA	0	RMH
chr13	500001	1000000	RMH_92	NA	0	RMH
chr13	500001	1000000	RMH_93	NA	0	RMH
chr13	1000001	1500000	RMH_1	NA	0	RMH
chr13	1000001	1500000	RMH_2	NA	0	RMH
chr13	1000001	1500000	RMH_3	NA	0	RMH
chr13	1000001	1500000	RMH_4	NA	0	RMH
chr13	1000001	1500000	RMH_5	NA	0	RMH
chr13	1000001	1500000	RMH_6	NA	0	RMH
chr13	1000001	1500000	RMH_7	NA	0	RMH
chr13	1000001	1500000	RMH_8	NA	0	RMH
chr13	1000001	1500000	RMH_9	NA	0	RMH
chr13	1000001	1500000	RMH_10	NA	0	RMH
chr13	1000001	1500000	RMH_11	NA	0	RMH
chr13	1000001	1500000	RMH_12	NA	0	RMH
chr13	1000001	1500000	RMH_13	NA	0	RMH
chr13	1000001	1500000	RMH_14	NA	0	RMH
chr13	1000001	1500000	RMH_15	NA	0	RMH
chr13	1000001	1500000	RMH_16	NA	0	RMH
chr13	1000001	1500000	RMH_17	NA	0	RMH
chr13	1000001	1500000	RMH_18	NA	0	RMH
chr13	1000001	1500000	RMH_19	NA	0	RMH
chr13	1000001	1500000	RMH_20	NA	0	RMH
chr13	1000001	1500000	RMH_21	NA	0	RMH
chr13	1000001	1500000	RMH_22	NA	0	RMH
chr13	1000001	1500000	RMH_23	NA	0	RMH
chr13	1000001	1500000	RMH_24	NA	0	RMH
chr13	1000001	1500000	RMH_25	NA	0	RMH
chr13	1000001	1500000	RMH_26	NA	0	RMH
chr13	1000001	1500000	RMH_27	NA	0	RMH
chr13	1000001	1500000	RMH_28	NA	0	RMH
chr13	1000001	1500000	RMH_29	NA	0	RMH
chr13	1000001	1500000	RMH_30	NA	0	RMH
chr13	1000001	1500000	RMH_31	NA	0	RMH
chr13	1000001	1500000	RMH_32	NA	0	RMH
chr13	1000001	1500000	RMH_33	NA	0	RMH
chr13	1000001	1500000	RMH_34	NA	0	RMH
chr13	1000001	1500000	RMH_35	NA	0	RMH
chr13	1000001	1500000	RMH_36	NA	0	RMH
chr13	1000001	1500000	RMH_37	NA	0	RMH
chr13	1000001	1500000	RMH_38	NA	0	RMH
chr13	1000001	1500000	RMH_39	NA	0	RMH
chr13	1000001	1500000	RMH_40	NA	0	RMH
chr13	1000001	1500000	RMH_41	NA	0	RMH
chr13	1000001	1500000	RMH_42	NA	0	RMH
chr13	1000001	1500000	RMH_43	NA	0	RMH
chr13	1000001	1500000	RMH_44	NA	0	RMH
chr13	1000001	1500000	RMH_45	NA	0	RMH
chr13	1000001	1500000	RMH_46	NA	0	RMH
chr13	1000001	1500000	RMH_47	NA	0	RMH
chr13	1000001	1500000	RMH_48	NA	0	RMH
chr13	1000001	1500000	RMH_49	NA	0	RMH
chr13	1000001	1500000	RMH_50	NA	0	RMH
chr13	1000001	1500000	RMH_51	NA	0	RMH
chr13	1000001	1500000	RMH_52	NA	0	RMH
chr13	1000001	1500000	RMH_53	NA	0	RMH
chr13	1000001	1500000	RMH_54	NA	0	RMH
chr13	1000001	1500000	RMH_55	NA	0	RMH
chr13	1000001	1500000	RMH_56	NA	0	RMH
chr13	1000001	1500000	RMH_57	NA	0	RMH
chr13	1000001	1500000	RMH_58	NA	0	RMH
chr13	1000001	1500000	RMH_59	NA	0	RMH
chr13	1000001	1500000	RMH_60	NA	0	RMH
chr13	1000001	1500000	RMH_61	NA	0	RMH
chr13	1000001	1500000	RMH_62	NA	0	RMH
chr13	1000001	1500000	RMH_63	NA	0	RMH
chr13	1000001	1500000	RMH_64	NA	0	RMH
chr13	1000001	1500000	RMH_65	NA	0	RMH
chr13	1000001	1500000	RMH_66	NA	0	RMH
chr13	1000001	1500000	RMH_67	NA	0	RMH
chr13	1000001	1500000	RMH_68	NA	0	RMH
chr13	1000001	1500000	RMH_69	NA	0	RMH
chr13	1000001	1500000	RMH_70	NA	0	RMH
chr13	1000001	1500000	RMH_71	NA	0	RMH
chr13	1000001	1500000	RMH_72	NA	0	RMH
chr13	1000001	1500000	RMH_73	NA	0	RMH
chr13	1000001	1500000	RMH_74	NA	0	RMH
chr13	1000001	1500000	RMH_75	NA	0	RMH
chr13	1000001	1500000	RMH_76	NA	0	RMH
chr13	1000001	1500000	RMH_77	NA	0	RMH
chr13	1000001	1500000	RMH_78	NA	0	RMH
chr13	1000001	1500000	RMH_79	NA	0	RMH
chr13	1000001	1500000	RMH_80	NA	0	RMH
chr13	1000001	1500000	RMH_81	NA	0	RMH
chr13	1000001	1500000	RMH_82	NA	0	RMH
chr13	1000001	1500000	RMH_83	NA	0	RMH
chr13	1000001	1500000	RMH_84	NA	0	RMH
chr13	1000001	1500000	RMH_85	NA	0	RMH
chr13	1000001	1500000	RMH_86	NA	0	RMH
chr13	1000001	1500000	RMH_87	NA	0	RMH
chr13	1000001	1500000	RMH_88	NA	0	RMH
chr13	1000001	1500000	RMH_89	NA	0	RMH
chr13	1000001	1500000	RMH_90	NA	0	RMH
chr13	1000001	1500000	RMH_91	NA	0	RMH
chr13	1000001	1500000	RMH_92	NA	0	RMH
chr13	1000001	1500000	RMH_93	NA	0	RMH
chr13	1500001	2000000	RMH_1	NA	0	RMH
chr13	1500001	2000000	RMH_2	NA	0	RMH
chr13	1500001	2000000	RMH_3	NA	0	RMH
chr13	1500001	2000000	RMH_4	NA	0	RMH
chr13	1500001	2000000	RMH_5	NA	0	RMH
chr13	1500001	2000000	RMH_6	NA	0	RMH
chr13	1500001	2000000	RMH_7	NA	0	RMH
chr13	1500001	2000000	RMH_8	NA	0	RMH
chr13	1500001	2000000	RMH_9	NA	0	RMH
chr13	1500001	2000000	RMH_10	NA	0	RMH
chr13	1500001	2000000	RMH_11	NA	0	RMH
chr13	1500001	2000000	RMH_12	NA	0	RMH
chr13	1500001	2000000	RMH_13	NA	0	RMH
chr13	1500001	2000000	RMH_14	NA	0	RMH
chr13	1500001	2000000	RMH_15	NA	0	RMH
chr13	1500001	2000000	RMH_16	NA	0	RMH
chr13	1500001	2000000	RMH_17	NA	0	RMH
chr13	1500001	2000000	RMH_18	NA	0	RMH
chr13	1500001	2000000	RMH_19	NA	0	RMH
chr13	1500001	2000000	RMH_20	NA	0	RMH
chr13	1500001	2000000	RMH_21	NA	0	RMH
chr13	1500001	2000000	RMH_22	NA	0	RMH
chr13	1500001	2000000	RMH_23	NA	0	RMH
chr13	1500001	2000000	RMH_24	NA	0	RMH
chr13	1500001	2000000	RMH_25	NA	0	RMH
chr13	1500001	2000000	RMH_26	NA	0	RMH
chr13	1500001	2000000	RMH_27	NA	0	RMH
chr13	1500001	2000000	RMH_28	NA	0	RMH
chr13	1500001	2000000	RMH_29	NA	0	RMH
chr13	1500001	2000000	RMH_30	NA	0	RMH
chr13	1500001	2000000	RMH_31	NA	0	RMH
chr13	1500001	2000000	RMH_32	NA	0	RMH
chr13	1500001	2000000	RMH_33	NA	0	RMH
chr13	1500001	2000000	RMH_34	NA	0	RMH
chr13	1500001	2000000	RMH_35	NA	0	RMH
chr13	1500001	2000000	RMH_36	NA	0	RMH
chr13	1500001	2000000	RMH_37	NA	0	RMH
chr13	1500001	2000000	RMH_38	NA	0	RMH
chr13	1500001	2000000	RMH_39	NA	0	RMH
chr13	1500001	2000000	RMH_40	NA	0	RMH
chr13	1500001	2000000	RMH_41	NA	0	RMH
chr13	1500001	2000000	RMH_42	NA	0	RMH
chr13	1500001	2000000	RMH_43	NA	0	RMH
chr13	1500001	2000000	RMH_44	NA	0	RMH
chr13	1500001	2000000	RMH_45	NA	0	RMH
chr13	1500001	2000000	RMH_46	NA	0	RMH
chr13	1500001	2000000	RMH_47	NA	0	RMH
chr13	1500001	2000000	RMH_48	NA	0	RMH
chr13	1500001	2000000	RMH_49	NA	0	RMH
chr13	1500001	2000000	RMH_50	NA	0	RMH
chr13	1500001	2000000	RMH_51	NA	0	RMH
chr13	1500001	2000000	RMH_52	NA	0	RMH
chr13	1500001	2000000	RMH_53	NA	0	RMH
chr13	1500001	2000000	RMH_54	NA	0	RMH
chr13	1500001	2000000	RMH_55	NA	0	RMH
chr13	1500001	2000000	RMH_56	NA	0	RMH
chr13	1500001	2000000	RMH_57	NA	0	RMH
chr13	1500001	2000000	RMH_58	NA	0	RMH
chr13	1500001	2000000	RMH_59	NA	0	RMH
chr13	1500001	2000000	RMH_60	NA	0	RMH
chr13	1500001	2000000	RMH_61	NA	0	RMH
chr13	1500001	2000000	RMH_62	NA	0	RMH
chr13	1500001	2000000	RMH_63	NA	0	RMH
chr13	1500001	2000000	RMH_64	NA	0	RMH
chr13	1500001	2000000	RMH_65	NA	0	RMH
chr13	1500001	2000000	RMH_66	NA	0	RMH
chr13	1500001	2000000	RMH_67	NA	0	RMH
chr13	1500001	2000000	RMH_68	NA	0	RMH
chr13	1500001	2000000	RMH_69	NA	0	RMH
chr13	1500001	2000000	RMH_70	NA	0	RMH
chr13	1500001	2000000	RMH_71	NA	0	RMH
chr13	1500001	2000000	RMH_72	NA	0	RMH
chr13	1500001	2000000	RMH_73	NA	0	RMH
chr13	1500001	2000000	RMH_74	NA	0	RMH
chr13	1500001	2000000	RMH_75	NA	0	RMH
chr13	1500001	2000000	RMH_76	NA	0	RMH
chr13	1500001	2000000	RMH_77	NA	0	RMH
chr13	1500001	2000000	RMH_78	NA	0	RMH
chr13	1500001	2000000	RMH_79	NA	0	RMH
chr13	1500001	2000000	RMH_80	NA	0	RMH
chr13	1500001	2000000	RMH_81	NA	0	RMH
chr13	1500001	2000000	RMH_82	NA	0	RMH
chr13	1500001	2000000	RMH_83	NA	0	RMH
chr13	1500001	2000000	RMH_84	NA	0	RMH
chr13	1500001	2000000	RMH_85	NA	0	RMH
chr13	1500001	2000000	RMH_86	NA	0	RMH
chr13	1500001	2000000	RMH_87	NA	0	RMH
chr13	1500001	2000000	RMH_88	NA	0	RMH
chr13	1500001	2000000	RMH_89	NA	0	RMH
chr13	1500001	2000000	RMH_90	NA	0	RMH
chr13	1500001	2000000	RMH_91	NA	0	RMH
chr13	1500001	2000000	RMH_92	NA	0	RMH
chr13	1500001	2000000	RMH_93	NA	0	RMH
chr13	2000001	2500000	RMH_1	NA	0	RMH
chr13	2000001	2500000	RMH_2	NA	0	RMH
chr13	2000001	2500000	RMH_3	NA	0	RMH
chr13	2000001	2500000	RMH_4	NA	0	RMH
chr13	2000001	2500000	RMH_5	NA	0	RMH
chr13	2000001	2500000	RMH_6	NA	0	RMH
chr13	2000001	2500000	RMH_7	NA	0	RMH
chr13	2000001	2500000	RMH_8	NA	0	RMH
chr13	2000001	2500000	RMH_9	NA	0	RMH
chr13	2000001	2500000	RMH_10	NA	0	RMH
chr13	2000001	2500000	RMH_11	NA	0	RMH
chr13	2000001	2500000	RMH_12	NA	0	RMH
chr13	2000001	2500000	RMH_13	NA	0	RMH
chr13	2000001	2500000	RMH_14	NA	0	RMH
chr13	2000001	2500000	RMH_15	NA	0	RMH
chr13	2000001	2500000	RMH_16	NA	0	RMH
chr13	2000001	2500000	RMH_17	NA	0	RMH
chr13	2000001	2500000	RMH_18	NA	0	RMH
chr13	2000001	2500000	RMH_19	NA	0	RMH
chr13	2000001	2500000	RMH_20	NA	0	RMH
chr13	2000001	2500000	RMH_21	NA	0	RMH
chr13	2000001	2500000	RMH_22	NA	0	RMH
chr13	2000001	2500000	RMH_23	NA	0	RMH
chr13	2000001	2500000	RMH_24	NA	0	RMH
chr13	2000001	2500000	RMH_25	NA	0	RMH
chr13	2000001	2500000	RMH_26	NA	0	RMH
chr13	2000001	2500000	RMH_27	NA	0	RMH
chr13	2000001	2500000	RMH_28	NA	0	RMH
chr13	2000001	2500000	RMH_29	NA	0	RMH
chr13	2000001	2500000	RMH_30	NA	0	RMH
chr13	2000001	2500000	RMH_31	NA	0	RMH
chr13	2000001	2500000	RMH_32	NA	0	RMH
chr13	2000001	2500000	RMH_33	NA	0	RMH
chr13	2000001	2500000	RMH_34	NA	0	RMH
chr13	2000001	2500000	RMH_35	NA	0	RMH
chr13	2000001	2500000	RMH_36	NA	0	RMH
chr13	2000001	2500000	RMH_37	NA	0	RMH
chr13	2000001	2500000	RMH_38	NA	0	RMH
chr13	2000001	2500000	RMH_39	NA	0	RMH
chr13	2000001	2500000	RMH_40	NA	0	RMH
chr13	2000001	2500000	RMH_41	NA	0	RMH
chr13	2000001	2500000	RMH_42	NA	0	RMH
chr13	2000001	2500000	RMH_43	NA	0	RMH
chr13	2000001	2500000	RMH_44	NA	0	RMH
chr13	2000001	2500000	RMH_45	NA	0	RMH
chr13	2000001	2500000	RMH_46	NA	0	RMH
chr13	2000001	2500000	RMH_47	NA	0	RMH
chr13	2000001	2500000	RMH_48	NA	0	RMH
chr13	2000001	2500000	RMH_49	NA	0	RMH
chr13	2000001	2500000	RMH_50	NA	0	RMH
chr13	2000001	2500000	RMH_51	NA	0	RMH
chr13	2000001	2500000	RMH_52	NA	0	RMH
chr13	2000001	2500000	RMH_53	NA	0	RMH
chr13	2000001	2500000	RMH_54	NA	0	RMH
chr13	2000001	2500000	RMH_55	NA	0	RMH
chr13	2000001	2500000	RMH_56	NA	0	RMH
chr13	2000001	2500000	RMH_57	NA	0	RMH
chr13	2000001	2500000	RMH_58	NA	0	RMH
chr13	2000001	2500000	RMH_59	NA	0	RMH
chr13	2000001	2500000	RMH_60	NA	0	RMH
chr13	2000001	2500000	RMH_61	NA	0	RMH
chr13	2000001	2500000	RMH_62	NA	0	RMH
chr13	2000001	2500000	RMH_63	NA	0	RMH
chr13	2000001	2500000	RMH_64	NA	0	RMH
chr13	2000001	2500000	RMH_65	NA	0	RMH
chr13	2000001	2500000	RMH_66	NA	0	RMH
chr13	2000001	2500000	RMH_67	NA	0	RMH
chr13	2000001	2500000	RMH_68	NA	0	RMH
chr13	2000001	2500000	RMH_69	NA	0	RMH
chr13	2000001	2500000	RMH_70	NA	0	RMH
chr13	2000001	2500000	RMH_71	NA	0	RMH
chr13	2000001	2500000	RMH_72	NA	0	RMH
chr13	2000001	2500000	RMH_73	NA	0	RMH
chr13	2000001	2500000	RMH_74	NA	0	RMH
chr13	2000001	2500000	RMH_75	NA	0	RMH
chr13	2000001	2500000	RMH_76	NA	0	RMH
chr13	2000001	2500000	RMH_77	NA	0	RMH
chr13	2000001	2500000	RMH_78	NA	0	RMH
chr13	2000001	2500000	RMH_79	NA	0	RMH
chr13	2000001	2500000	RMH_80	NA	0	RMH
chr13	2000001	2500000	RMH_81	NA	0	RMH
chr13	2000001	2500000	RMH_82	NA	0	RMH
chr13	2000001	2500000	RMH_83	NA	0	RMH
chr13	2000001	2500000	RMH_84	NA	0	RMH
chr13	2000001	2500000	RMH_85	NA	0	RMH
chr13	2000001	2500000	RMH_86	NA	0	RMH
chr13	2000001	2500000	RMH_87	NA	0	RMH
chr13	2000001	2500000	RMH_88	NA	0	RMH
chr13	2000001	2500000	RMH_89	NA	0	RMH
chr13	2000001	2500000	RMH_90	NA	0	RMH
chr13	2000001	2500000	RMH_91	NA	0	RMH
chr13	2000001	2500000	RMH_92	NA	0	RMH
chr13	2000001	2500000	RMH_93	NA	0	RMH
chr13	2500001	3000000	RMH_1	NA	0	RMH
chr13	2500001	3000000	RMH_2	NA	0	RMH
chr13	2500001	3000000	RMH_3	NA	0	RMH
chr13	2500001	3000000	RMH_4	NA	0	RMH
chr13	2500001	3000000	RMH_5	NA	0	RMH
chr13	2500001	3000000	RMH_6	NA	0	RMH
chr13	2500001	3000000	RMH_7	NA	0	RMH
chr13	2500001	3000000	RMH_8	NA	0	RMH
chr13	2500001	3000000	RMH_9	NA	0	RMH
chr13	2500001	3000000	RMH_10	NA	0	RMH
chr13	2500001	3000000	RMH_11	NA	0	RMH
chr13	2500001	3000000	RMH_12	NA	0	RMH
chr13	2500001	3000000	RMH_13	NA	0	RMH
chr13	2500001	3000000	RMH_14	NA	0	RMH
chr13	2500001	3000000	RMH_15	NA	0	RMH
chr13	2500001	3000000	RMH_16	NA	0	RMH
chr13	2500001	3000000	RMH_17	NA	0	RMH
chr13	2500001	3000000	RMH_18	NA	0	RMH
chr13	2500001	3000000	RMH_19	NA	0	RMH
chr13	2500001	3000000	RMH_20	NA	0	RMH
chr13	2500001	3000000	RMH_21	NA	0	RMH
chr13	2500001	3000000	RMH_22	NA	0	RMH
chr13	2500001	3000000	RMH_23	NA	0	RMH
chr13	2500001	3000000	RMH_24	NA	0	RMH
chr13	2500001	3000000	RMH_25	NA	0	RMH
chr13	2500001	3000000	RMH_26	NA	0	RMH
chr13	2500001	3000000	RMH_27	NA	0	RMH
chr13	2500001	3000000	RMH_28	NA	0	RMH
chr13	2500001	3000000	RMH_29	NA	0	RMH
chr13	2500001	3000000	RMH_30	NA	0	RMH
chr13	2500001	3000000	RMH_31	NA	0	RMH
chr13	2500001	3000000	RMH_32	NA	0	RMH
chr13	2500001	3000000	RMH_33	NA	0	RMH
chr13	2500001	3000000	RMH_34	NA	0	RMH
chr13	2500001	3000000	RMH_35	NA	0	RMH
chr13	2500001	3000000	RMH_36	NA	0	RMH
chr13	2500001	3000000	RMH_37	NA	0	RMH
chr13	2500001	3000000	RMH_38	NA	0	RMH
chr13	2500001	3000000	RMH_39	NA	0	RMH
chr13	2500001	3000000	RMH_40	NA	0	RMH
chr13	2500001	3000000	RMH_41	NA	0	RMH
chr13	2500001	3000000	RMH_42	NA	0	RMH
chr13	2500001	3000000	RMH_43	NA	0	RMH
chr13	2500001	3000000	RMH_44	NA	0	RMH
chr13	2500001	3000000	RMH_45	NA	0	RMH
chr13	2500001	3000000	RMH_46	NA	0	RMH
chr13	2500001	3000000	RMH_47	NA	0	RMH
chr13	2500001	3000000	RMH_48	NA	0	RMH
chr13	2500001	3000000	RMH_49	NA	0	RMH
chr13	2500001	3000000	RMH_50	NA	0	RMH
chr13	2500001	3000000	RMH_51	NA	0	RMH
chr13	2500001	3000000	RMH_52	NA	0	RMH
chr13	2500001	3000000	RMH_53	NA	0	RMH
chr13	2500001	3000000	RMH_54	NA	0	RMH
chr13	2500001	3000000	RMH_55	NA	0	RMH
chr13	2500001	3000000	RMH_56	NA	0	RMH
chr13	2500001	3000000	RMH_57	NA	0	RMH
chr13	2500001	3000000	RMH_58	NA	0	RMH
chr13	2500001	3000000	RMH_59	NA	0	RMH
chr13	2500001	3000000	RMH_60	NA	0	RMH
chr13	2500001	3000000	RMH_61	NA	0	RMH
chr13	2500001	3000000	RMH_62	NA	0	RMH
chr13	2500001	3000000	RMH_63	NA	0	RMH
chr13	2500001	3000000	RMH_64	NA	0	RMH
chr13	2500001	3000000	RMH_65	NA	0	RMH
chr13	2500001	3000000	RMH_66	NA	0	RMH
chr13	2500001	3000000	RMH_67	NA	0	RMH
chr13	2500001	3000000	RMH_68	NA	0	RMH
chr13	2500001	3000000	RMH_69	NA	0	RMH
chr13	2500001	3000000	RMH_70	NA	0	RMH
chr13	2500001	3000000	RMH_71	NA	0	RMH
chr13	2500001	3000000	RMH_72	NA	0	RMH
chr13	2500001	3000000	RMH_73	NA	0	RMH
chr13	2500001	3000000	RMH_74	NA	0	RMH
chr13	2500001	3000000	RMH_75	NA	0	RMH
chr13	2500001	3000000	RMH_76	NA	0	RMH
chr13	2500001	3000000	RMH_77	NA	0	RMH
chr13	2500001	3000000	RMH_78	NA	0	RMH
chr13	2500001	3000000	RMH_79	NA	0	RMH
chr13	2500001	3000000	RMH_80	NA	0	RMH
chr13	2500001	3000000	RMH_81	NA	0	RMH
chr13	2500001	3000000	RMH_82	NA	0	RMH
chr13	2500001	3000000	RMH_83	NA	0	RMH
chr13	2500001	3000000	RMH_84	NA	0	RMH
chr13	2500001	3000000	RMH_85	NA	0	RMH
chr13	2500001	3000000	RMH_86	NA	0	RMH
chr13	2500001	3000000	RMH_87	NA	0	RMH
chr13	2500001	3000000	RMH_88	NA	0	RMH
chr13	2500001	3000000	RMH_89	NA	0	RMH
chr13	2500001	3000000	RMH_90	NA	0	RMH
chr13	2500001	3000000	RMH_91	NA	0	RMH
chr13	2500001	3000000	RMH_92	NA	0	RMH
chr13	2500001	3000000	RMH_93	NA	0	RMH
chr13	3000001	3500000	RMH_1	NA	0	RMH
chr13	3000001	3500000	RMH_2	NA	0	RMH
chr13	3000001	3500000	RMH_3	NA	0	RMH
chr13	3000001	3500000	RMH_4	NA	0	RMH
chr13	3000001	3500000	RMH_5	NA	0	RMH
chr13	3000001	3500000	RMH_6	NA	0	RMH
chr13	3000001	3500000	RMH_7	NA	0	RMH
chr13	3000001	3500000	RMH_8	NA	0	RMH
chr13	3000001	3500000	RMH_9	NA	0	RMH
chr13	3000001	3500000	RMH_10	NA	0	RMH
chr13	3000001	3500000	RMH_11	NA	0	RMH
chr13	3000001	3500000	RMH_12	NA	0	RMH
chr13	3000001	3500000	RMH_13	NA	0	RMH
chr13	3000001	3500000	RMH_14	NA	0	RMH
chr13	3000001	3500000	RMH_15	NA	0	RMH
chr13	3000001	3500000	RMH_16	NA	0	RMH
chr13	3000001	3500000	RMH_17	NA	0	RMH
chr13	3000001	3500000	RMH_18	NA	0	RMH
chr13	3000001	3500000	RMH_19	NA	0	RMH
chr13	3000001	3500000	RMH_20	NA	0	RMH
chr13	3000001	3500000	RMH_21	NA	0	RMH
chr13	3000001	3500000	RMH_22	NA	0	RMH
chr13	3000001	3500000	RMH_23	NA	0	RMH
chr13	3000001	3500000	RMH_24	NA	0	RMH
chr13	3000001	3500000	RMH_25	NA	0	RMH
chr13	3000001	3500000	RMH_26	NA	0	RMH
chr13	3000001	3500000	RMH_27	NA	0	RMH
chr13	3000001	3500000	RMH_28	NA	0	RMH
chr13	3000001	3500000	RMH_29	NA	0	RMH
chr13	3000001	3500000	RMH_30	NA	0	RMH
chr13	3000001	3500000	RMH_31	NA	0	RMH
chr13	3000001	3500000	RMH_32	NA	0	RMH
chr13	3000001	3500000	RMH_33	NA	0	RMH
chr13	3000001	3500000	RMH_34	NA	0	RMH
chr13	3000001	3500000	RMH_35	NA	0	RMH
chr13	3000001	3500000	RMH_36	NA	0	RMH
chr13	3000001	3500000	RMH_37	NA	0	RMH
chr13	3000001	3500000	RMH_38	NA	0	RMH
chr13	3000001	3500000	RMH_39	NA	0	RMH
chr13	3000001	3500000	RMH_40	NA	0	RMH
chr13	3000001	3500000	RMH_41	NA	0	RMH
chr13	3000001	3500000	RMH_42	NA	0	RMH
chr13	3000001	3500000	RMH_43	NA	0	RMH
chr13	3000001	3500000	RMH_44	NA	0	RMH
chr13	3000001	3500000	RMH_45	NA	0	RMH
chr13	3000001	3500000	RMH_46	NA	0	RMH
chr13	3000001	3500000	RMH_47	NA	0	RMH
chr13	3000001	3500000	RMH_48	NA	0	RMH
chr13	3000001	3500000	RMH_49	NA	0	RMH
chr13	3000001	3500000	RMH_50	NA	0	RMH
chr13	3000001	3500000	RMH_51	NA	0	RMH
chr13	3000001	3500000	RMH_52	NA	0	RMH
chr13	3000001	3500000	RMH_53	NA	0	RMH
chr13	3000001	3500000	RMH_54	NA	0	RMH
chr13	3000001	3500000	RMH_55	NA	0	RMH
chr13	3000001	3500000	RMH_56	NA	0	RMH
chr13	3000001	3500000	RMH_57	NA	0	RMH
chr13	3000001	3500000	RMH_58	NA	0	RMH
chr13	3000001	3500000	RMH_59	NA	0	RMH
chr13	3000001	3500000	RMH_60	NA	0	RMH
chr13	3000001	3500000	RMH_61	NA	0	RMH
chr13	3000001	3500000	RMH_62	NA	0	RMH
chr13	3000001	3500000	RMH_63	NA	0	RMH
chr13	3000001	3500000	RMH_64	NA	0	RMH
chr13	3000001	3500000	RMH_65	NA	0	RMH
chr13	3000001	3500000	RMH_66	NA	0	RMH
chr13	3000001	3500000	RMH_67	NA	0	RMH
chr13	3000001	3500000	RMH_68	NA	0	RMH
chr13	3000001	3500000	RMH_69	NA	0	RMH
chr13	3000001	3500000	RMH_70	NA	0	RMH
chr13	3000001	3500000	RMH_71	NA	0	RMH
chr13	3000001	3500000	RMH_72	NA	0	RMH
chr13	3000001	3500000	RMH_73	NA	0	RMH
chr13	3000001	3500000	RMH_74	NA	0	RMH
chr13	3000001	3500000	RMH_75	NA	0	RMH
chr13	3000001	3500000	RMH_76	NA	0	RMH
chr13	3000001	3500000	RMH_77	NA	0	RMH
chr13	3000001	3500000	RMH_78	NA	0	RMH
chr13	3000001	3500000	RMH_79	NA	0	RMH
chr13	3000001	3500000	RMH_80	NA	0	RMH
chr13	3000001	3500000	RMH_81	NA	0	RMH
chr13	3000001	3500000	RMH_82	NA	0	RMH
chr13	3000001	3500000	RMH_83	NA	0	RMH
chr13	3000001	3500000	RMH_84	NA	0	RMH
chr13	3000001	3500000	RMH_85	NA	0	RMH
chr13	3000001	3500000	RMH_86	NA	0	RMH
chr13	3000001	3500000	RMH_87	NA	0	RMH
chr13	3000001	3500000	RMH_88	NA	0	RMH
chr13	3000001	3500000	RMH_89	NA	0	RMH
chr13	3000001	3500000	RMH_90	NA	0	RMH
chr13	3000001	3500000	RMH_91	NA	0	RMH
chr13	3000001	3500000	RMH_92	NA	0	RMH
chr13	3000001	3500000	RMH_93	NA	0	RMH
chr13	3500001	4000000	RMH_1	NA	0	RMH
chr13	3500001	4000000	RMH_2	NA	0	RMH
chr13	3500001	4000000	RMH_3	NA	0	RMH
chr13	3500001	4000000	RMH_4	NA	0	RMH
chr13	3500001	4000000	RMH_5	NA	0	RMH
chr13	3500001	4000000	RMH_6	NA	0	RMH
chr13	3500001	4000000	RMH_7	NA	0	RMH
chr13	3500001	4000000	RMH_8	NA	0	RMH
chr13	3500001	4000000	RMH_9	NA	0	RMH
chr13	3500001	4000000	RMH_10	NA	0	RMH
chr13	3500001	4000000	RMH_11	NA	0	RMH
chr13	3500001	4000000	RMH_12	NA	0	RMH
chr13	3500001	4000000	RMH_13	NA	0	RMH
chr13	3500001	4000000	RMH_14	NA	0	RMH
chr13	3500001	4000000	RMH_15	NA	0	RMH
chr13	3500001	4000000	RMH_16	NA	0	RMH
chr13	3500001	4000000	RMH_17	NA	0	RMH
chr13	3500001	4000000	RMH_18	NA	0	RMH
chr13	3500001	4000000	RMH_19	NA	0	RMH
chr13	3500001	4000000	RMH_20	NA	0	RMH
chr13	3500001	4000000	RMH_21	NA	0	RMH
chr13	3500001	4000000	RMH_22	NA	0	RMH
chr13	3500001	4000000	RMH_23	NA	0	RMH
chr13	3500001	4000000	RMH_24	NA	0	RMH
chr13	3500001	4000000	RMH_25	NA	0	RMH
chr13	3500001	4000000	RMH_26	NA	0	RMH
chr13	3500001	4000000	RMH_27	NA	0	RMH
chr13	3500001	4000000	RMH_28	NA	0	RMH
chr13	3500001	4000000	RMH_29	NA	0	RMH
chr13	3500001	4000000	RMH_30	NA	0	RMH
chr13	3500001	4000000	RMH_31	NA	0	RMH
chr13	3500001	4000000	RMH_32	NA	0	RMH
chr13	3500001	4000000	RMH_33	NA	0	RMH
chr13	3500001	4000000	RMH_34	NA	0	RMH
chr13	3500001	4000000	RMH_35	NA	0	RMH
chr13	3500001	4000000	RMH_36	NA	0	RMH
chr13	3500001	4000000	RMH_37	NA	0	RMH
chr13	3500001	4000000	RMH_38	NA	0	RMH
chr13	3500001	4000000	RMH_39	NA	0	RMH
chr13	3500001	4000000	RMH_40	NA	0	RMH
chr13	3500001	4000000	RMH_41	NA	0	RMH
chr13	3500001	4000000	RMH_42	NA	0	RMH
chr13	3500001	4000000	RMH_43	NA	0	RMH
chr13	3500001	4000000	RMH_44	NA	0	RMH
chr13	3500001	4000000	RMH_45	NA	0	RMH
chr13	3500001	4000000	RMH_46	NA	0	RMH
chr13	3500001	4000000	RMH_47	NA	0	RMH
chr13	3500001	4000000	RMH_48	NA	0	RMH
chr13	3500001	4000000	RMH_49	NA	0	RMH
chr13	3500001	4000000	RMH_50	NA	0	RMH
chr13	3500001	4000000	RMH_51	NA	0	RMH
chr13	3500001	4000000	RMH_52	NA	0	RMH
chr13	3500001	4000000	RMH_53	NA	0	RMH
chr13	3500001	4000000	RMH_54	NA	0	RMH
chr13	3500001	4000000	RMH_55	NA	0	RMH
chr13	3500001	4000000	RMH_56	NA	0	RMH
chr13	3500001	4000000	RMH_57	NA	0	RMH
chr13	3500001	4000000	RMH_58	NA	0	RMH
chr13	3500001	4000000	RMH_59	NA	0	RMH
chr13	3500001	4000000	RMH_60	NA	0	RMH
chr13	3500001	4000000	RMH_61	NA	0	RMH
chr13	3500001	4000000	RMH_62	NA	0	RMH
chr13	3500001	4000000	RMH_63	NA	0	RMH
chr13	3500001	4000000	RMH_64	NA	0	RMH
chr13	3500001	4000000	RMH_65	NA	0	RMH
chr13	3500001	4000000	RMH_66	NA	0	RMH
chr13	3500001	4000000	RMH_67	NA	0	RMH
chr13	3500001	4000000	RMH_68	NA	0	RMH
chr13	3500001	4000000	RMH_69	NA	0	RMH
chr13	3500001	4000000	RMH_70	NA	0	RMH
chr13	3500001	4000000	RMH_71	NA	0	RMH
chr13	3500001	4000000	RMH_72	NA	0	RMH
chr13	3500001	4000000	RMH_73	NA	0	RMH
chr13	3500001	4000000	RMH_74	NA	0	RMH
chr13	3500001	4000000	RMH_75	NA	0	RMH
chr13	3500001	4000000	RMH_76	NA	0	RMH
chr13	3500001	4000000	RMH_77	NA	0	RMH
chr13	3500001	4000000	RMH_78	NA	0	RMH
chr13	3500001	4000000	RMH_79	NA	0	RMH
chr13	3500001	4000000	RMH_80	NA	0	RMH
chr13	3500001	4000000	RMH_81	NA	0	RMH
chr13	3500001	4000000	RMH_82	NA	0	RMH
chr13	3500001	4000000	RMH_83	NA	0	RMH
chr13	3500001	4000000	RMH_84	NA	0	RMH
chr13	3500001	4000000	RMH_85	NA	0	RMH
chr13	3500001	4000000	RMH_86	NA	0	RMH
chr13	3500001	4000000	RMH_87	NA	0	RMH
chr13	3500001	4000000	RMH_88	NA	0	RMH
chr13	3500001	4000000	RMH_89	NA	0	RMH
chr13	3500001	4000000	RMH_90	NA	0	RMH
chr13	3500001	4000000	RMH_91	NA	0	RMH
chr13	3500001	4000000	RMH_92	NA	0	RMH
chr13	3500001	4000000	RMH_93	NA	0	RMH
chr13	4000001	4500000	RMH_1	NA	0	RMH
chr13	4000001	4500000	RMH_2	NA	0	RMH
chr13	4000001	4500000	RMH_3	NA	0	RMH
chr13	4000001	4500000	RMH_4	NA	0	RMH
chr13	4000001	4500000	RMH_5	NA	0	RMH
chr13	4000001	4500000	RMH_6	NA	0	RMH
chr13	4000001	4500000	RMH_7	NA	0	RMH
chr13	4000001	4500000	RMH_8	NA	0	RMH
chr13	4000001	4500000	RMH_9	NA	0	RMH
chr13	4000001	4500000	RMH_10	NA	0	RMH
chr13	4000001	4500000	RMH_11	NA	0	RMH
chr13	4000001	4500000	RMH_12	NA	0	RMH
chr13	4000001	4500000	RMH_13	NA	0	RMH
chr13	4000001	4500000	RMH_14	NA	0	RMH
chr13	4000001	4500000	RMH_15	NA	0	RMH
chr13	4000001	4500000	RMH_16	NA	0	RMH
chr13	4000001	4500000	RMH_17	NA	0	RMH
chr13	4000001	4500000	RMH_18	NA	0	RMH
chr13	4000001	4500000	RMH_19	NA	0	RMH
chr13	4000001	4500000	RMH_20	NA	0	RMH
chr13	4000001	4500000	RMH_21	NA	0	RMH
chr13	4000001	4500000	RMH_22	NA	0	RMH
chr13	4000001	4500000	RMH_23	NA	0	RMH
chr13	4000001	4500000	RMH_24	NA	0	RMH
chr13	4000001	4500000	RMH_25	NA	0	RMH
chr13	4000001	4500000	RMH_26	NA	0	RMH
chr13	4000001	4500000	RMH_27	NA	0	RMH
chr13	4000001	4500000	RMH_28	NA	0	RMH
chr13	4000001	4500000	RMH_29	NA	0	RMH
chr13	4000001	4500000	RMH_30	NA	0	RMH
chr13	4000001	4500000	RMH_31	NA	0	RMH
chr13	4000001	4500000	RMH_32	NA	0	RMH
chr13	4000001	4500000	RMH_33	NA	0	RMH
chr13	4000001	4500000	RMH_34	NA	0	RMH
chr13	4000001	4500000	RMH_35	NA	0	RMH
chr13	4000001	4500000	RMH_36	NA	0	RMH
chr13	4000001	4500000	RMH_37	NA	0	RMH
chr13	4000001	4500000	RMH_38	NA	0	RMH
chr13	4000001	4500000	RMH_39	NA	0	RMH
chr13	4000001	4500000	RMH_40	NA	0	RMH
chr13	4000001	4500000	RMH_41	NA	0	RMH
chr13	4000001	4500000	RMH_42	NA	0	RMH
chr13	4000001	4500000	RMH_43	NA	0	RMH
chr13	4000001	4500000	RMH_44	NA	0	RMH
chr13	4000001	4500000	RMH_45	NA	0	RMH
chr13	4000001	4500000	RMH_46	NA	0	RMH
chr13	4000001	4500000	RMH_47	NA	0	RMH
chr13	4000001	4500000	RMH_48	NA	0	RMH
chr13	4000001	4500000	RMH_49	NA	0	RMH
chr13	4000001	4500000	RMH_50	NA	0	RMH
chr13	4000001	4500000	RMH_51	NA	0	RMH
chr13	4000001	4500000	RMH_52	NA	0	RMH
chr13	4000001	4500000	RMH_53	NA	0	RMH
chr13	4000001	4500000	RMH_54	NA	0	RMH
chr13	4000001	4500000	RMH_55	NA	0	RMH
chr13	4000001	4500000	RMH_56	NA	0	RMH
chr13	4000001	4500000	RMH_57	NA	0	RMH
chr13	4000001	4500000	RMH_58	NA	0	RMH
chr13	4000001	4500000	RMH_59	NA	0	RMH
chr13	4000001	4500000	RMH_60	NA	0	RMH
chr13	4000001	4500000	RMH_61	NA	0	RMH
chr13	4000001	4500000	RMH_62	NA	0	RMH
chr13	4000001	4500000	RMH_63	NA	0	RMH
chr13	4000001	4500000	RMH_64	NA	0	RMH
chr13	4000001	4500000	RMH_65	NA	0	RMH
chr13	4000001	4500000	RMH_66	NA	0	RMH
chr13	4000001	4500000	RMH_67	NA	0	RMH
chr13	4000001	4500000	RMH_68	NA	0	RMH
chr13	4000001	4500000	RMH_69	NA	0	RMH
chr13	4000001	4500000	RMH_70	NA	0	RMH
chr13	4000001	4500000	RMH_71	NA	0	RMH
chr13	4000001	4500000	RMH_72	NA	0	RMH
chr13	4000001	4500000	RMH_73	NA	0	RMH
chr13	4000001	4500000	RMH_74	NA	0	RMH
chr13	4000001	4500000	RMH_75	NA	0	RMH
chr13	4000001	4500000	RMH_76	NA	0	RMH
chr13	4000001	4500000	RMH_77	NA	0	RMH
chr13	4000001	4500000	RMH_78	NA	0	RMH
chr13	4000001	4500000	RMH_79	NA	0	RMH
chr13	4000001	4500000	RMH_80	NA	0	RMH
chr13	4000001	4500000	RMH_81	NA	0	RMH
chr13	4000001	4500000	RMH_82	NA	0	RMH
chr13	4000001	4500000	RMH_83	NA	0	RMH
chr13	4000001	4500000	RMH_84	NA	0	RMH
chr13	4000001	4500000	RMH_85	NA	0	RMH
chr13	4000001	4500000	RMH_86	NA	0	RMH
chr13	4000001	4500000	RMH_87	NA	0	RMH
chr13	4000001	4500000	RMH_88	NA	0	RMH
chr13	4000001	4500000	RMH_89	NA	0	RMH
chr13	4000001	4500000	RMH_90	NA	0	RMH
chr13	4000001	4500000	RMH_91	NA	0	RMH
chr13	4000001	4500000	RMH_92	NA	0	RMH
chr13	4000001	4500000	RMH_93	NA	0	RMH
chr13	4500001	5000000	RMH_1	NA	0	RMH
chr13	4500001	5000000	RMH_2	NA	0	RMH
chr13	4500001	5000000	RMH_3	NA	0	RMH
chr13	4500001	5000000	RMH_4	NA	0	RMH
chr13	4500001	5000000	RMH_5	NA	0	RMH
chr13	4500001	5000000	RMH_6	NA	0	RMH
chr13	4500001	5000000	RMH_7	NA	0	RMH
chr13	4500001	5000000	RMH_8	NA	0	RMH
chr13	4500001	5000000	RMH_9	NA	0	RMH
chr13	4500001	5000000	RMH_10	NA	0	RMH
chr13	4500001	5000000	RMH_11	NA	0	RMH
chr13	4500001	5000000	RMH_12	NA	0	RMH
chr13	4500001	5000000	RMH_13	NA	0	RMH
chr13	4500001	5000000	RMH_14	NA	0	RMH
chr13	4500001	5000000	RMH_15	NA	0	RMH
chr13	4500001	5000000	RMH_16	NA	0	RMH
chr13	4500001	5000000	RMH_17	NA	0	RMH
chr13	4500001	5000000	RMH_18	NA	0	RMH
chr13	4500001	5000000	RMH_19	NA	0	RMH
chr13	4500001	5000000	RMH_20	NA	0	RMH
chr13	4500001	5000000	RMH_21	NA	0	RMH
chr13	4500001	5000000	RMH_22	NA	0	RMH
chr13	4500001	5000000	RMH_23	NA	0	RMH
chr13	4500001	5000000	RMH_24	NA	0	RMH
chr13	4500001	5000000	RMH_25	NA	0	RMH
chr13	4500001	5000000	RMH_26	NA	0	RMH
chr13	4500001	5000000	RMH_27	NA	0	RMH
chr13	4500001	5000000	RMH_28	NA	0	RMH
chr13	4500001	5000000	RMH_29	NA	0	RMH
chr13	4500001	5000000	RMH_30	NA	0	RMH
chr13	4500001	5000000	RMH_31	NA	0	RMH
chr13	4500001	5000000	RMH_32	NA	0	RMH
chr13	4500001	5000000	RMH_33	NA	0	RMH
chr13	4500001	5000000	RMH_34	NA	0	RMH
chr13	4500001	5000000	RMH_35	NA	0	RMH
chr13	4500001	5000000	RMH_36	NA	0	RMH
chr13	4500001	5000000	RMH_37	NA	0	RMH
chr13	4500001	5000000	RMH_38	NA	0	RMH
chr13	4500001	5000000	RMH_39	NA	0	RMH
chr13	4500001	5000000	RMH_40	NA	0	RMH
chr13	4500001	5000000	RMH_41	NA	0	RMH
chr13	4500001	5000000	RMH_42	NA	0	RMH
chr13	4500001	5000000	RMH_43	NA	0	RMH
chr13	4500001	5000000	RMH_44	NA	0	RMH
chr13	4500001	5000000	RMH_45	NA	0	RMH
chr13	4500001	5000000	RMH_46	NA	0	RMH
chr13	4500001	5000000	RMH_47	NA	0	RMH
chr13	4500001	5000000	RMH_48	NA	0	RMH
chr13	4500001	5000000	RMH_49	NA	0	RMH
chr13	4500001	5000000	RMH_50	NA	0	RMH
chr13	4500001	5000000	RMH_51	NA	0	RMH
chr13	4500001	5000000	RMH_52	NA	0	RMH
chr13	4500001	5000000	RMH_53	NA	0	RMH
chr13	4500001	5000000	RMH_54	NA	0	RMH
chr13	4500001	5000000	RMH_55	NA	0	RMH
chr13	4500001	5000000	RMH_56	NA	0	RMH
chr13	4500001	5000000	RMH_57	NA	0	RMH
chr13	4500001	5000000	RMH_58	NA	0	RMH
chr13	4500001	5000000	RMH_59	NA	0	RMH
chr13	4500001	5000000	RMH_60	NA	0	RMH
chr13	4500001	5000000	RMH_61	NA	0	RMH
chr13	4500001	5000000	RMH_62	NA	0	RMH
chr13	4500001	5000000	RMH_63	NA	0	RMH
chr13	4500001	5000000	RMH_64	NA	0	RMH
chr13	4500001	5000000	RMH_65	NA	0	RMH
chr13	4500001	5000000	RMH_66	NA	0	RMH
chr13	4500001	5000000	RMH_67	NA	0	RMH
chr13	4500001	5000000	RMH_68	NA	0	RMH
chr13	4500001	5000000	RMH_69	NA	0	RMH
chr13	4500001	5000000	RMH_70	NA	0	RMH
chr13	4500001	5000000	RMH_71	NA	0	RMH
chr13	4500001	5000000	RMH_72	NA	0	RMH
chr13	4500001	5000000	RMH_73	NA	0	RMH
chr13	4500001	5000000	RMH_74	NA	0	RMH
chr13	4500001	5000000	RMH_75	NA	0	RMH
chr13	4500001	5000000	RMH_76	NA	0	RMH
chr13	4500001	5000000	RMH_77	NA	0	RMH
chr13	4500001	5000000	RMH_78	NA	0	RMH
chr13	4500001	5000000	RMH_79	NA	0	RMH
chr13	4500001	5000000	RMH_80	NA	0	RMH
chr13	4500001	5000000	RMH_81	NA	0	RMH
chr13	4500001	5000000	RMH_82	NA	0	RMH
chr13	4500001	5000000	RMH_83	NA	0	RMH
chr13	4500001	5000000	RMH_84	NA	0	RMH
chr13	4500001	5000000	RMH_85	NA	0	RMH
chr13	4500001	5000000	RMH_86	NA	0	RMH
chr13	4500001	5000000	RMH_87	NA	0	RMH
chr13	4500001	5000000	RMH_88	NA	0	RMH
chr13	4500001	5000000	RMH_89	NA	0	RMH
chr13	4500001	5000000	RMH_90	NA	0	RMH
chr13	4500001	5000000	RMH_91	NA	0	RMH
chr13	4500001	5000000	RMH_92	NA	0	RMH
chr13	4500001	5000000	RMH_93	NA	0	RMH
chr13	5000001	5500000	RMH_1	NA	0	RMH
chr13	5000001	5500000	RMH_2	NA	0	RMH
chr13	5000001	5500000	RMH_3	NA	0	RMH
chr13	5000001	5500000	RMH_4	NA	0	RMH
chr13	5000001	5500000	RMH_5	NA	0	RMH
chr13	5000001	5500000	RMH_6	NA	0	RMH
chr13	5000001	5500000	RMH_7	NA	0	RMH
chr13	5000001	5500000	RMH_8	NA	0	RMH
chr13	5000001	5500000	RMH_9	NA	0	RMH
chr13	5000001	5500000	RMH_10	NA	0	RMH
chr13	5000001	5500000	RMH_11	NA	0	RMH
chr13	5000001	5500000	RMH_12	NA	0	RMH
chr13	5000001	5500000	RMH_13	NA	0	RMH
chr13	5000001	5500000	RMH_14	NA	0	RMH
chr13	5000001	5500000	RMH_15	NA	0	RMH
chr13	5000001	5500000	RMH_16	NA	0	RMH
chr13	5000001	5500000	RMH_17	NA	0	RMH
chr13	5000001	5500000	RMH_18	NA	0	RMH
chr13	5000001	5500000	RMH_19	NA	0	RMH
chr13	5000001	5500000	RMH_20	NA	0	RMH
chr13	5000001	5500000	RMH_21	NA	0	RMH
chr13	5000001	5500000	RMH_22	NA	0	RMH
chr13	5000001	5500000	RMH_23	NA	0	RMH
chr13	5000001	5500000	RMH_24	NA	0	RMH
chr13	5000001	5500000	RMH_25	NA	0	RMH
chr13	5000001	5500000	RMH_26	NA	0	RMH
chr13	5000001	5500000	RMH_27	NA	0	RMH
chr13	5000001	5500000	RMH_28	NA	0	RMH
chr13	5000001	5500000	RMH_29	NA	0	RMH
chr13	5000001	5500000	RMH_30	NA	0	RMH
chr13	5000001	5500000	RMH_31	NA	0	RMH
chr13	5000001	5500000	RMH_32	NA	0	RMH
chr13	5000001	5500000	RMH_33	NA	0	RMH
chr13	5000001	5500000	RMH_34	NA	0	RMH
chr13	5000001	5500000	RMH_35	NA	0	RMH
chr13	5000001	5500000	RMH_36	NA	0	RMH
chr13	5000001	5500000	RMH_37	NA	0	RMH
chr13	5000001	5500000	RMH_38	NA	0	RMH
chr13	5000001	5500000	RMH_39	NA	0	RMH
chr13	5000001	5500000	RMH_40	NA	0	RMH
chr13	5000001	5500000	RMH_41	NA	0	RMH
chr13	5000001	5500000	RMH_42	NA	0	RMH
chr13	5000001	5500000	RMH_43	NA	0	RMH
chr13	5000001	5500000	RMH_44	NA	0	RMH
chr13	5000001	5500000	RMH_45	NA	0	RMH
chr13	5000001	5500000	RMH_46	NA	0	RMH
chr13	5000001	5500000	RMH_47	NA	0	RMH
chr13	5000001	5500000	RMH_48	NA	0	RMH
chr13	5000001	5500000	RMH_49	NA	0	RMH
chr13	5000001	5500000	RMH_50	NA	0	RMH
chr13	5000001	5500000	RMH_51	NA	0	RMH
chr13	5000001	5500000	RMH_52	NA	0	RMH
chr13	5000001	5500000	RMH_53	NA	0	RMH
chr13	5000001	5500000	RMH_54	NA	0	RMH
chr13	5000001	5500000	RMH_55	NA	0	RMH
chr13	5000001	5500000	RMH_56	NA	0	RMH
chr13	5000001	5500000	RMH_57	NA	0	RMH
chr13	5000001	5500000	RMH_58	NA	0	RMH
chr13	5000001	5500000	RMH_59	NA	0	RMH
chr13	5000001	5500000	RMH_60	NA	0	RMH
chr13	5000001	5500000	RMH_61	NA	0	RMH
chr13	5000001	5500000	RMH_62	NA	0	RMH
chr13	5000001	5500000	RMH_63	NA	0	RMH
chr13	5000001	5500000	RMH_64	NA	0	RMH
chr13	5000001	5500000	RMH_65	NA	0	RMH
chr13	5000001	5500000	RMH_66	NA	0	RMH
chr13	5000001	5500000	RMH_67	NA	0	RMH
chr13	5000001	5500000	RMH_68	NA	0	RMH
chr13	5000001	5500000	RMH_69	NA	0	RMH
chr13	5000001	5500000	RMH_70	NA	0	RMH
chr13	5000001	5500000	RMH_71	NA	0	RMH
chr13	5000001	5500000	RMH_72	NA	0	RMH
chr13	5000001	5500000	RMH_73	NA	0	RMH
chr13	5000001	5500000	RMH_74	NA	0	RMH
chr13	5000001	5500000	RMH_75	NA	0	RMH
chr13	5000001	5500000	RMH_76	NA	0	RMH
chr13	5000001	5500000	RMH_77	NA	0	RMH
chr13	5000001	5500000	RMH_78	NA	0	RMH
chr13	5000001	5500000	RMH_79	NA	0	RMH
chr13	5000001	5500000	RMH_80	NA	0	RMH
chr13	5000001	5500000	RMH_81	NA	0	RMH
chr13	5000001	5500000	RMH_82	NA	0	RMH
chr13	5000001	5500000	RMH_83	NA	0	RMH
chr13	5000001	5500000	RMH_84	NA	0	RMH
chr13	5000001	5500000	RMH_85	NA	0	RMH
chr13	5000001	5500000	RMH_86	NA	0	RMH
chr13	5000001	5500000	RMH_87	NA	0	RMH
chr13	5000001	5500000	RMH_88	NA	0	RMH
chr13	5000001	5500000	RMH_89	NA	0	RMH
chr13	5000001	5500000	RMH_90	NA	0	RMH
chr13	5000001	5500000	RMH_91	NA	0	RMH
chr13	5000001	5500000	RMH_92	NA	0	RMH
chr13	5000001	5500000	RMH_93	NA	0	RMH
chr13	5500001	6000000	RMH_1	NA	0	RMH
chr13	5500001	6000000	RMH_2	NA	0	RMH
chr13	5500001	6000000	RMH_3	NA	0	RMH
chr13	5500001	6000000	RMH_4	NA	0	RMH
chr13	5500001	6000000	RMH_5	NA	0	RMH
chr13	5500001	6000000	RMH_6	NA	0	RMH
chr13	5500001	6000000	RMH_7	NA	0	RMH
chr13	5500001	6000000	RMH_8	NA	0	RMH
chr13	5500001	6000000	RMH_9	NA	0	RMH
chr13	5500001	6000000	RMH_10	NA	0	RMH
chr13	5500001	6000000	RMH_11	NA	0	RMH
chr13	5500001	6000000	RMH_12	NA	0	RMH
chr13	5500001	6000000	RMH_13	NA	0	RMH
chr13	5500001	6000000	RMH_14	NA	0	RMH
chr13	5500001	6000000	RMH_15	NA	0	RMH
chr13	5500001	6000000	RMH_16	NA	0	RMH
chr13	5500001	6000000	RMH_17	NA	0	RMH
chr13	5500001	6000000	RMH_18	NA	0	RMH
chr13	5500001	6000000	RMH_19	NA	0	RMH
chr13	5500001	6000000	RMH_20	NA	0	RMH
chr13	5500001	6000000	RMH_21	NA	0	RMH
chr13	5500001	6000000	RMH_22	NA	0	RMH
chr13	5500001	6000000	RMH_23	NA	0	RMH
chr13	5500001	6000000	RMH_24	NA	0	RMH
chr13	5500001	6000000	RMH_25	NA	0	RMH
chr13	5500001	6000000	RMH_26	NA	0	RMH
chr13	5500001	6000000	RMH_27	NA	0	RMH
chr13	5500001	6000000	RMH_28	NA	0	RMH
chr13	5500001	6000000	RMH_29	NA	0	RMH
chr13	5500001	6000000	RMH_30	NA	0	RMH
chr13	5500001	6000000	RMH_31	NA	0	RMH
chr13	5500001	6000000	RMH_32	NA	0	RMH
chr13	5500001	6000000	RMH_33	NA	0	RMH
chr13	5500001	6000000	RMH_34	NA	0	RMH
chr13	5500001	6000000	RMH_35	NA	0	RMH
chr13	5500001	6000000	RMH_36	NA	0	RMH
chr13	5500001	6000000	RMH_37	NA	0	RMH
chr13	5500001	6000000	RMH_38	NA	0	RMH
chr13	5500001	6000000	RMH_39	NA	0	RMH
chr13	5500001	6000000	RMH_40	NA	0	RMH
chr13	5500001	6000000	RMH_41	NA	0	RMH
chr13	5500001	6000000	RMH_42	NA	0	RMH
chr13	5500001	6000000	RMH_43	NA	0	RMH
chr13	5500001	6000000	RMH_44	NA	0	RMH
chr13	5500001	6000000	RMH_45	NA	0	RMH
chr13	5500001	6000000	RMH_46	NA	0	RMH
chr13	5500001	6000000	RMH_47	NA	0	RMH
chr13	5500001	6000000	RMH_48	NA	0	RMH
chr13	5500001	6000000	RMH_49	NA	0	RMH
chr13	5500001	6000000	RMH_50	NA	0	RMH
chr13	5500001	6000000	RMH_51	NA	0	RMH
chr13	5500001	6000000	RMH_52	NA	0	RMH
chr13	5500001	6000000	RMH_53	NA	0	RMH
chr13	5500001	6000000	RMH_54	NA	0	RMH
chr13	5500001	6000000	RMH_55	NA	0	RMH
chr13	5500001	6000000	RMH_56	NA	0	RMH
chr13	5500001	6000000	RMH_57	NA	0	RMH
chr13	5500001	6000000	RMH_58	NA	0	RMH
chr13	5500001	6000000	RMH_59	NA	0	RMH
chr13	5500001	6000000	RMH_60	NA	0	RMH
chr13	5500001	6000000	RMH_61	NA	0	RMH
chr13	5500001	6000000	RMH_62	NA	0	RMH
chr13	5500001	6000000	RMH_63	NA	0	RMH
chr13	5500001	6000000	RMH_64	NA	0	RMH
chr13	5500001	6000000	RMH_65	NA	0	RMH
chr13	5500001	6000000	RMH_66	NA	0	RMH
chr13	5500001	6000000	RMH_67	NA	0	RMH
chr13	5500001	6000000	RMH_68	NA	0	RMH
chr13	5500001	6000000	RMH_69	NA	0	RMH
chr13	5500001	6000000	RMH_70	NA	0	RMH
chr13	5500001	6000000	RMH_71	NA	0	RMH
chr13	5500001	6000000	RMH_72	NA	0	RMH
chr13	5500001	6000000	RMH_73	NA	0	RMH
chr13	5500001	6000000	RMH_74	NA	0	RMH
chr13	5500001	6000000	RMH_75	NA	0	RMH
chr13	5500001	6000000	RMH_76	NA	0	RMH
chr13	5500001	6000000	RMH_77	NA	0	RMH
chr13	5500001	6000000	RMH_78	NA	0	RMH
chr13	5500001	6000000	RMH_79	NA	0	RMH
chr13	5500001	6000000	RMH_80	NA	0	RMH
chr13	5500001	6000000	RMH_81	NA	0	RMH
chr13	5500001	6000000	RMH_82	NA	0	RMH
chr13	5500001	6000000	RMH_83	NA	0	RMH
chr13	5500001	6000000	RMH_84	NA	0	RMH
chr13	5500001	6000000	RMH_85	NA	0	RMH
chr13	5500001	6000000	RMH_86	NA	0	RMH
chr13	5500001	6000000	RMH_87	NA	0	RMH
chr13	5500001	6000000	RMH_88	NA	0	RMH
chr13	5500001	6000000	RMH_89	NA	0	RMH
chr13	5500001	6000000	RMH_90	NA	0	RMH
chr13	5500001	6000000	RMH_91	NA	0	RMH
chr13	5500001	6000000	RMH_92	NA	0	RMH
chr13	5500001	6000000	RMH_93	NA	0	RMH
chr13	6000001	6500000	RMH_1	NA	0	RMH
chr13	6000001	6500000	RMH_2	NA	0	RMH
chr13	6000001	6500000	RMH_3	NA	0	RMH
chr13	6000001	6500000	RMH_4	NA	0	RMH
chr13	6000001	6500000	RMH_5	NA	0	RMH
chr13	6000001	6500000	RMH_6	NA	0	RMH
chr13	6000001	6500000	RMH_7	NA	0	RMH
chr13	6000001	6500000	RMH_8	NA	0	RMH
chr13	6000001	6500000	RMH_9	NA	0	RMH
chr13	6000001	6500000	RMH_10	NA	0	RMH
chr13	6000001	6500000	RMH_11	NA	0	RMH
chr13	6000001	6500000	RMH_12	NA	0	RMH
chr13	6000001	6500000	RMH_13	NA	0	RMH
chr13	6000001	6500000	RMH_14	NA	0	RMH
chr13	6000001	6500000	RMH_15	NA	0	RMH
chr13	6000001	6500000	RMH_16	NA	0	RMH
chr13	6000001	6500000	RMH_17	NA	0	RMH
chr13	6000001	6500000	RMH_18	NA	0	RMH
chr13	6000001	6500000	RMH_19	NA	0	RMH
chr13	6000001	6500000	RMH_20	NA	0	RMH
chr13	6000001	6500000	RMH_21	NA	0	RMH
chr13	6000001	6500000	RMH_22	NA	0	RMH
chr13	6000001	6500000	RMH_23	NA	0	RMH
chr13	6000001	6500000	RMH_24	NA	0	RMH
chr13	6000001	6500000	RMH_25	NA	0	RMH
chr13	6000001	6500000	RMH_26	NA	0	RMH
chr13	6000001	6500000	RMH_27	NA	0	RMH
chr13	6000001	6500000	RMH_28	NA	0	RMH
chr13	6000001	6500000	RMH_29	NA	0	RMH
chr13	6000001	6500000	RMH_30	NA	0	RMH
chr13	6000001	6500000	RMH_31	NA	0	RMH
chr13	6000001	6500000	RMH_32	NA	0	RMH
chr13	6000001	6500000	RMH_33	NA	0	RMH
chr13	6000001	6500000	RMH_34	NA	0	RMH
chr13	6000001	6500000	RMH_35	NA	0	RMH
chr13	6000001	6500000	RMH_36	NA	0	RMH
chr13	6000001	6500000	RMH_37	NA	0	RMH
chr13	6000001	6500000	RMH_38	NA	0	RMH
chr13	6000001	6500000	RMH_39	NA	0	RMH
chr13	6000001	6500000	RMH_40	NA	0	RMH
chr13	6000001	6500000	RMH_41	NA	0	RMH
chr13	6000001	6500000	RMH_42	NA	0	RMH
chr13	6000001	6500000	RMH_43	NA	0	RMH
chr13	6000001	6500000	RMH_44	NA	0	RMH
chr13	6000001	6500000	RMH_45	NA	0	RMH
chr13	6000001	6500000	RMH_46	NA	0	RMH
chr13	6000001	6500000	RMH_47	NA	0	RMH
chr13	6000001	6500000	RMH_48	NA	0	RMH
chr13	6000001	6500000	RMH_49	NA	0	RMH
chr13	6000001	6500000	RMH_50	NA	0	RMH
chr13	6000001	6500000	RMH_51	NA	0	RMH
chr13	6000001	6500000	RMH_52	NA	0	RMH
chr13	6000001	6500000	RMH_53	NA	0	RMH
chr13	6000001	6500000	RMH_54	NA	0	RMH
chr13	6000001	6500000	RMH_55	NA	0	RMH
chr13	6000001	6500000	RMH_56	NA	0	RMH
chr13	6000001	6500000	RMH_57	NA	0	RMH
chr13	6000001	6500000	RMH_58	NA	0	RMH
chr13	6000001	6500000	RMH_59	NA	0	RMH
chr13	6000001	6500000	RMH_60	NA	0	RMH
chr13	6000001	6500000	RMH_61	NA	0	RMH
chr13	6000001	6500000	RMH_62	NA	0	RMH
chr13	6000001	6500000	RMH_63	NA	0	RMH
chr13	6000001	6500000	RMH_64	NA	0	RMH
chr13	6000001	6500000	RMH_65	NA	0	RMH
chr13	6000001	6500000	RMH_66	NA	0	RMH
chr13	6000001	6500000	RMH_67	NA	0	RMH
chr13	6000001	6500000	RMH_68	NA	0	RMH
chr13	6000001	6500000	RMH_69	NA	0	RMH
chr13	6000001	6500000	RMH_70	NA	0	RMH
chr13	6000001	6500000	RMH_71	NA	0	RMH
chr13	6000001	6500000	RMH_72	NA	0	RMH
chr13	6000001	6500000	RMH_73	NA	0	RMH
chr13	6000001	6500000	RMH_74	NA	0	RMH
chr13	6000001	6500000	RMH_75	NA	0	RMH
chr13	6000001	6500000	RMH_76	NA	0	RMH
chr13	6000001	6500000	RMH_77	NA	0	RMH
chr13	6000001	6500000	RMH_78	NA	0	RMH
chr13	6000001	6500000	RMH_79	NA	0	RMH
chr13	6000001	6500000	RMH_80	NA	0	RMH
chr13	6000001	6500000	RMH_81	NA	0	RMH
chr13	6000001	6500000	RMH_82	NA	0	RMH
chr13	6000001	6500000	RMH_83	NA	0	RMH
chr13	6000001	6500000	RMH_84	NA	0	RMH
chr13	6000001	6500000	RMH_85	NA	0	RMH
chr13	6000001	6500000	RMH_86	NA	0	RMH
chr13	6000001	6500000	RMH_87	NA	0	RMH
chr13	6000001	6500000	RMH_88	NA	0	RMH
chr13	6000001	6500000	RMH_89	NA	0	RMH
chr13	6000001	6500000	RMH_90	NA	0	RMH
chr13	6000001	6500000	RMH_91	NA	0	RMH
chr13	6000001	6500000	RMH_92	NA	0	RMH
chr13	6000001	6500000	RMH_93	NA	0	RMH
chr13	6500001	7000000	RMH_1	NA	0	RMH
chr13	6500001	7000000	RMH_2	NA	0	RMH
chr13	6500001	7000000	RMH_3	NA	0	RMH
chr13	6500001	7000000	RMH_4	NA	0	RMH
chr13	6500001	7000000	RMH_5	NA	0	RMH
chr13	6500001	7000000	RMH_6	NA	0	RMH
chr13	6500001	7000000	RMH_7	NA	0	RMH
chr13	6500001	7000000	RMH_8	NA	0	RMH
chr13	6500001	7000000	RMH_9	NA	0	RMH
chr13	6500001	7000000	RMH_10	NA	0	RMH
[truncated: 19,985 more rows]

## Sheet: Fig 1C
Cohort	RB1	RNASEH2B
SU2C	64978	881941
SU2C	103617	166241
SU2C	116164	291027
SU2C	113158	137505
SU2C	948497	252798
SU2C	166722	270839
SU2C	868907	194308
SU2C	10952	484482
SU2C	367028	125955
SU2C	846029	302416
SU2C	869251	125721
SU2C	685985	126561
SU2C	921283	999832
SU2C	185839	128725
SU2C	285436	226608
SU2C	840458	143974
SU2C	114698	21041
SU2C	115847	269975
SU2C	909324	119017
SU2C	138179	226763
SU2C	138036	252109
SU2C	112616	172901
SU2C	647581	101029
SU2C	115664	207413
SU2C	174947	150933
SU2C	899953	133337
SU2C	807655	151471
SU2C	872211	140622
SU2C	141331	198646
SU2C	257616	446969
SU2C	56866	125374
SU2C	19166	237796
SU2C	965251	138411
SU2C	511712	155844
SU2C	110909	145071
SU2C	292365	315136
SU2C	416801	279171
SU2C	175143	188481
SU2C	590923	201178
SU2C	107083	159344
SU2C	277895	176402
SU2C	617857	119247
SU2C	406227	302725
SU2C	296452	113432
SU2C	138465	355197
SU2C	158446	188187
SU2C	68384	397622
SU2C	100677	200914
SU2C	545158	109819
SU2C	684549	167228
SU2C	927309	271427
SU2C	313838	92135
SU2C	821837	129941
SU2C	440116	249819
SU2C	3436	230487
SU2C	496689	869492
SU2C	499494	132687
SU2C	345222	12713
SU2C	508825	832088
SU2C	394179	798016
SU2C	179641	206957
SU2C	283435	20891
SU2C	446819	163613
SU2C	124651	437986
SU2C	0.778687	135677
SU2C	332906	581734
SU2C	0.616236	0.3692
SU2C	140839	269935
SU2C	243207	25544
SU2C	989284	105133
SU2C	388715	842173
SU2C	360936	146881
SU2C	449073	157537
SU2C	352501	138003
SU2C	377853	753971
SU2C	529827	896926
SU2C	105797	170258
SU2C	767006	212576
SU2C	701057	153812
SU2C	985954	305474
SU2C	400357	483206
SU2C	550671	214044
SU2C	145519	146349
SU2C	349512	832669
SU2C	441045	716096
SU2C	772185	117248
SU2C	687537	13603
SU2C	117962	957882
SU2C	967145	200123
SU2C	764322	221315
SU2C	611735	113692
SU2C	760415	18433
SU2C	318219	435649
SU2C	264175	743373
SU2C	143398	18616
SU2C	717112	811289
SU2C	76341	187541
SU2C	742616	108915
SU2C	29175	205716
SU2C	409457	203265
SU2C	512545	152682
SU2C	693424	11842
SU2C	701094	60355
SU2C	673131	130413
SU2C	127716	242648
SU2C	406274	222858
SU2C	0.473465	0.863281
SU2C	230631	161392
SU2C	116578	989869
SU2C	710472	122524
SU2C	820194	115151
SU2C	452287	976681
SU2C	13669	173587
SU2C	796056	12298
SU2C	886591	917844
SU2C	381281	124201
SU2C	238644	129279
SU2C	527371	147025
SU2C	145193	19825
SU2C	609136	213288
SU2C	137504	150759
SU2C	955654	141579
SU2C	457565	326017
SU2C	588905	164757
SU2C	608386	176105
SU2C	169881	223081
SU2C	350473	11667
SU2C	883439	12861
SU2C	714503	385397
SU2C	767582	213638
SU2C	378477	307385
SU2C	43044	196556
SU2C	151782	245795
SU2C	133493	124965
SU2C	7609	774206
SU2C	26058	126469
SU2C	41641	52243
SU2C	872241	151961
SU2C	144887	153097
SU2C	538065	120749
SU2C	130686	171495
SU2C	652445	113778
SU2C	133721	184363
SU2C	580032	143962
SU2C	883696	127945
SU2C	525568	376405
SU2C	141005	165296
SU2C	166719	136406
SU2C	242994	223849
SU2C	114955	204064
SU2C	222119	194423
SU2C	118502	204075
SU2C	72852	775796
SU2C	100191	115841
SU2C	145785	22202
SU2C	536615	582093
SU2C	94232	11.47
SU2C	876851	429566
SU2C	176207	111691
RMH	695668	740559
RMH	902097	166609
RMH	167661	672129
RMH	104693	115776
RMH	147656	935912
RMH	716149	203848
RMH	42009	641358
RMH	213679	40864
RMH	631858	642752
RMH	105516	834568
RMH	904295	5224
RMH	10146	300826
RMH	174898	150573
RMH	706435	990026
RMH	782894	796998
RMH	571764	496589
RMH	123996	73575
RMH	945916	119932
RMH	117592	101743
RMH	13296	112944
RMH	521966	462668
RMH	714005	646104
RMH	898891	13478
RMH	805853	126585
RMH	609973	831926
RMH	122774	118801
RMH	861752	507031
RMH	539743	5203
RMH	319665	69697
RMH	777319	553228
RMH	346369	124203
RMH	216083	352454
RMH	523334	297998
RMH	122098	111896
RMH	888546	118094
RMH	559789	672371
RMH	104975	21324
RMH	857544	104382
RMH	17322	137953
RMH	612973	405202
RMH	910212	266403
RMH	635109	39361
RMH	13636	603207
RMH	919543	866371
RMH	111725	138835
RMH	138806	105324
RMH	772546	110437
RMH	127729	811894
RMH	61982	32471
RMH	159312	827602
RMH	861464	743882
RMH	113762	123758
RMH	402052	343287
RMH	790304	74061
RMH	149492	536822
RMH	0.56197	575236
RMH	33124	268261
RMH	505024	460146
RMH	264718	591511
RMH	886261	671414
RMH	12966	784622
RMH	478628	284148
RMH	101986	818774
RMH	44704	36808
RMH	806647	186964
RMH	728247	506878
RMH	830334	59374
RMH	931239	127136
RMH	196688	15286
RMH	116761	896801
RMH	842655	632564
RMH	153598	554045
RMH	13499	966835
RMH	943574	633322
RMH	402461	307835
RMH	591497	449976
RMH	318249	183598
RMH	100631	10973
RMH	143506	561064
RMH	567308	493167
RMH	427959	249113
RMH	929684	611497
RMH	806417	432669
RMH	103712	685785
RMH	404405	355722
RMH	107376	621492
RMH	571616	31587
RMH	485111	72821
RMH	187735	898122
RMH	805707	766863
RMH	215563	105856
RMH	134158	742279
RMH	146972	19145
RMH	580481	508938
RMH	148529	108111

## Sheet: Fig 1D
Cohort	RNASEH2B	RNASEH2B_cna	RB1	RB1_cna
SU2C	881941	-1	64978	-1
SU2C	166241	-1	103617	-1
SU2C	291027	0	116164	0
SU2C	252798	-1	948497	-1
SU2C	270839	-1	166722	-1
SU2C	194308	-1	868907	-1
SU2C	484482	0	10952	0
SU2C	172901	0	112616	0
SU2C	113432	-1	296452	-1
SU2C	355197	-2	138465	-2
SU2C	188187	0	158446	0
SU2C	397622	-1	68384	-1
SU2C	200914	0	100677	0
SU2C	109819	0	545158	0
SU2C	167228	0	684549	0
SU2C	271427	0	927309	0
SU2C	92135	0	313838	0
SU2C	129941	-1	821837	-1
SU2C	230487	-1	3436	0
SU2C	869492	-1	496689	-1
SU2C	132687	-1	499494	-1
SU2C	12713	-1	345222	-1
SU2C	832088	-1	508825	-1
SU2C	798016	-1	394179	-1
SU2C	206957	-1	179641	-1
SU2C	20891	-1	283435	-1
SU2C	163613	-1	446819	-1
SU2C	437986	0	124651	0
SU2C	135677	-1	0.778687	-1
SU2C	581734	-1	332906	-1
SU2C	0.3692	-2	0.616236	-1
SU2C	269935	-1	140839	-1
SU2C	25544	-1	243207	-2
SU2C	105133	-1	989284	-1
SU2C	842173	-1	388715	-1
SU2C	146881	-1	360936	-1
SU2C	138003	-1	352501	-1
SU2C	753971	-2	377853	-2
SU2C	896926	-1	529827	-1
SU2C	170258	0	105797	0
SU2C	212576	-1	767006	-1
SU2C	483206	-2	400357	-2
SU2C	214044	0	550671	0
SU2C	146349	-1	145519	-1
SU2C	832669	-1	349512	-1
SU2C	716096	-1	441045	-1
SU2C	117248	-1	772185	-1
SU2C	13603	-1	687537	-1
SU2C	957882	-1	117962	-1
SU2C	200123	0	967145	0
SU2C	221315	-1	764322	-1
SU2C	113692	-1	611735	-1
SU2C	18433	-1	760415	-1
SU2C	435649	-2	318219	-2
SU2C	743373	-1	264175	-1
SU2C	18616	0	143398	0
SU2C	811289	-1	717112	-1
SU2C	187541	-2	76341	-2
SU2C	108915	-1	742616	-1
SU2C	205716	-2	29175	-1
SU2C	203265	-1	409457	-1
SU2C	152682	-1	512545	-1
SU2C	11842	-1	693424	-2
SU2C	60355	-1	701094	-1
SU2C	130413	-1	673131	-2
SU2C	242648	0	127716	0
SU2C	222858	0	406274	0
SU2C	0.863281	-2	0.473465	-2
SU2C	161392	-1	230631	-1
SU2C	989869	0	116578	0
SU2C	122524	-1	710472	0
SU2C	115151	-2	820194	-2
SU2C	976681	-2	452287	-1
SU2C	173587	-1	13669	-1
SU2C	12298	-2	796056	-2
SU2C	124201	-2	381281	-2
SU2C	164757	-1	588905	-1
SU2C	164757	-1	588905	-1
SU2C	12861	-1	883439	-1
SU2C	385397	-2	714503	-2
SU2C	307385	-1	378477	-1
SU2C	196556	-1	43044	-1
SU2C	245795	-2	151782	-2
SU2C	124965	-1	133493	-1
SU2C	774206	-1	7609	-1
SU2C	126469	-2	26058	-2
SU2C	52243	-2	41641	-2
SU2C	151961	-1	872241	-1
SU2C	153097	0	144887	0
SU2C	120749	-1	538065	-1
SU2C	171495	0	130686	0
SU2C	113778	-1	652445	-1
SU2C	184363	-1	133721	-1
SU2C	143962	-2	580032	-1
SU2C	127945	-1	883696	-1
SU2C	376405	-1	525568	-1
SU2C	136406	-1	166719	-1
SU2C	223849	0	242994	0
SU2C	204064	-1	114955	-1
SU2C	194423	-2	222119	-2
SU2C	204075	0	118502	0
SU2C	775796	-1	72852	-1
SU2C	115841	-2	100191	-2
SU2C	22202	0	145785	0
SU2C	582093	-2	536615	-2
SU2C	11.47	-1	94232	-1
RMH	740559	0	695668	-1
RMH	166609	0	902097	0
RMH	672129	0	167661	0
RMH	115776	-1	104693	-1
RMH	203848	-1	716149	-1
RMH	641358	-2	42009	-1
RMH	40864	-1	213679	-1
RMH	642752	-1	631858	-1
RMH	5224	-2	904295	-1
RMH	300826	-1	10146	-1
RMH	150573	0	174898	0
RMH	990026	-1	706435	-1
RMH	796998	-1	782894	-1
RMH	496589	-1	571764	-1
RMH	73575	0	123996	0
RMH	119932	-1	945916	-1
RMH	101743	0	117592	0
RMH	112944	-1	13296	-1
RMH	462668	-1	521966	-1
RMH	646104	-1	714005	-1
RMH	13478	0	898891	0
RMH	126585	-2	805853	0
RMH	831926	-2	609973	-2
RMH	118801	-1	122774	-1
RMH	507031	-1	861752	-1
RMH	5203	-1	539743	-1
RMH	69697	-1	319665	-1
RMH	553228	-1	777319	-1
RMH	124203	-1	346369	-1
RMH	352454	-2	216083	-2
RMH	297998	-2	523334	-2
RMH	111896	-1	122098	-1
RMH	118094	0	888546	0
RMH	672371	-1	559789	-1
RMH	21324	0	104975	0
RMH	405202	-2	612973	-2
RMH	266403	-1	910212	-1
RMH	39361	-1	635109	-1
RMH	603207	-1	13636	0
RMH	866371	-1	919543	-1
RMH	138835	0	111725	0
RMH	105324	0	138806	0
RMH	110437	-1	772546	-1
RMH	811894	-1	127729	-1
RMH	32471	-2	61982	-2
RMH	827602	0	159312	0
RMH	743882	0	861464	0
RMH	123758	-1	113762	-1
RMH	343287	-2	402052	-2
RMH	74061	-1	790304	-1
RMH	536822	-1	149492	-1
RMH	575236	0	0.56197	0
RMH	268261	0	33124	0
RMH	460146	-1	505024	-1
RMH	591511	-2	264718	-2
RMH	671414	-1	886261	-1
RMH	784622	0	12966	0
RMH	784622	0	12966	0
RMH	284148	-2	478628	-2
RMH	818774	-2	101986	-2
RMH	36808	-2	44704	-2
RMH	186964	0	806647	0
RMH	506878	-2	728247	-2
RMH	59374	-1	830334	-1
RMH	127136	-1	931239	-1
RMH	15286	0	196688	0
RMH	896801	0	116761	0
RMH	632564	-1	842655	-1
RMH	554045	-1	153598	-1
RMH	633322	-1	943574	-1
RMH	307835	-1	402461	-1
RMH	449976	-1	591497	-1
RMH	183598	-1	318249	-1
RMH	10973	-1	100631	-1
RMH	493167	0	567308	0
RMH	249113	-2	427959	-2
RMH	611497	-1	929684	-1
RMH	432669	-1	806417	-1
RMH	685785	0	103712	0
RMH	355722	-1	404405	-1
RMH	72821	-2	485111	-2
RMH	898122	-1	187735	-1
RMH	766863	-1	805707	-2
RMH	105856	-1	215563	-1
RMH	19145	0	146972	-1
RMH	508938	-1	580481	-1
RMH	108111	-1	148529	-1

## Sheet: Fig 1E
	sample	RB1	RNASEH2B
AAACCCAAGATGTTCC-2_3	P1	0	0
AAACCCAAGCCGTTGC-2_3	P1	1.30337	0
AAACCCAAGGTCGTGA-2_3	P1	0
AAACCCAGTATGTGTC-2_3	P1	0	0
AAACCCAGTCGTTATG-2_3	P1	0	0
AAACCCATCCGATAGT-2_3	P1	0.582119	0
AAACGAAGTCGTGGTC-2_3	P1	0	0
AAACGCTAGACGCATG-2_3	P1	0.878079	0
AAACGCTAGGGCGAGA-2_3	P1	0	0
AAAGAACAGACTCTTG-2_3	P1	0	0
AAAGAACAGGAACGTC-2_3	P1	1.97456	0
AAAGAACAGGACTGGT-2_3	P1	1.00997	0
AAAGAACCAAGCGCTC-2_3	P1	0.934177	0
AAAGAACGTCACCGAC-2_3	P1	1.41082	0
AAAGAACGTGGCGTAA-2_3	P1	0.699329	0
AAAGAACTCCATGATG-2_3	P1	0	0
AAAGAACTCCCTCGTA-2_3	P1	0	0
AAAGAACTCTCCAAGA-2_3	P1	1.02934	0
AAAGGATAGATACAGT-2_3	P1	0	0
AAAGGATAGCGTCTCG-2_3	P1	0.958079	0
AAAGGATTCGTGCTCT-2_3	P1	0	0
AAAGGGCAGAATCCCT-2_3	P1	0	0
AAAGGGCCAGAGTTGG-2_3	P1	0	0
AAAGGGCCAGTCAGAG-2_3	P1	0	0.886631
AAAGGGCTCATCCCGT-2_3	P1	0	0
AAAGGTAAGGTTCCGC-2_3	P1	0.961758	0
AAAGGTACATATGCGT-2_3	P1	0	0
AAAGGTATCCTAAGTG-2_3	P1	0	0
AAAGGTATCCTTCACG-2_3	P1	0	0
AAAGTCCAGGATTCAA-2_3	P1	1.91914	0
AAAGTCCAGGCCACCT-2_3	P1	0	0
AAAGTCCCATCGTCCT-2_3	P1	0	0
AAAGTCCGTGTTCCAA-2_3	P1	0	0
AAAGTCCGTTCCTACC-2_3	P1	0	0
AAAGTCCTCAAACGAA-2_3	P1	0	0
AAATGGAAGTCCCGGT-2_3	P1	0	0
AAATGGATCAGGAAGC-2_3	P1	0	0
AACAAAGCATAACTCG-2_3	P1	0.86978	0
AACAAAGTCCACTAGA-2_3	P1	1.43204	0
AACAAAGTCCCTGGTT-2_3	P1	1.4827	0
AACAACCGTAGGTTTC-2_3	P1	0.780898	1.4827
AACAACCTCCGTTGGG-2_3	P1	2.08533	0
AACAAGAAGATGGGCT-2_3	P1	0	0
AACAAGAAGCATGGGT-2_3	P1	0	1.26815
AACAAGACAAGTTTGC-2_3	P1	0.842677	0
AACAAGACACGCGTGT-2_3	P1	0	0
AACACACAGAGGATCC-2_3	P1	1.31741	0
AACACACAGCATGGGT-2_3	P1	0	0
AACACACCACTGGATT-2_3	P1	0.569777	0
AACACACCAGAGGCTA-2_3	P1	1.76317	0
AACACACGTGGGTCAA-2_3	P1	0	1.22831
AACACACGTGTGAGCA-2_3	P1	1.08338	0
AACAGGGAGATCCTAC-2_3	P1	0	0
AACAGGGGTTTCGTAG-2_3	P1	0	0
AACCAACAGGTTTGAA-2_3	P1	0	0
AACCAACTCCATACAG-2_3	P1	0	0
AACCACAAGTCAGAGC-2_3	P1	0	0
AACCATGAGAGCAGCT-2_3	P1	0.826084	0
AACCATGAGCTAAGTA-2_3	P1	0	0
AACCATGAGTAGAATC-2_3	P1	0	0
AACCATGTCATTATCC-2_3	P1	0.851819	0
AACCCAAAGGACACTG-2_3	P1	0	0
AACCCAACAATTGCCA-2_3	P1	0	0
AACCCAATCAGACCTA-2_3	P1	0	0
AACCTGAAGGCGAACT-2_3	P1	1.39773	0
AACCTGACAGCCCAGT-2_3	P1	0	0
AACCTGACATTACGGT-2_3	P1	0.652262	0
AACCTGAGTCAGTCGC-2_3	P1	1.6064	0
AACCTTTCAGTTGCGC-2_3	P1	0.934552	0
AACCTTTGTGTTAACC-2_3	P1	0.924988	0
AACCTTTGTTACCCAA-2_3	P1	1.25869	0
AACCTTTGTTGCCATA-2_3	P1	1.39392	0
AACCTTTTCCAACCGG-2_3	P1	0	0
AACCTTTTCTGTGCTC-2_3	P1	0	0
AACCTTTTCTTCGTAT-2_3	P1	0	0
AACGAAAAGGTAGCCA-2_3	P1	1.17872	0
AACGGGACACGTCGTG-2_3	P1	0	0
AACGGGATCCGCGAGT-2_3	P1	1.21849	1.43095
AACGTCACAATAGTCC-2_3	P1	0	0
AACGTCACAATTGCTG-2_3	P1	0.85005	0
AACGTCAGTAAGGAGA-2_3	P1	1.66721	0
AACGTCATCAACACGT-2_3	P1	0	0
AACGTCATCGTGACTA-2_3	P1	0	0
AACTTCTAGAAAGTCT-2_3	P1	0	0
AACTTCTAGGCAGGGA-2_3	P1	0	0
AACTTCTTCAGACATC-2_3	P1	0	0
AACTTCTTCTTACCGC-2_3	P1	0	1.39066
AAGAACACATCTATCT-2_3	P1	0	0
AAGAACATCTTACCAT-2_3	P1	1.17238	0
AAGACAAAGATTACCC-2_3	P1	1.18641	0
AAGACAAAGGCCTGCT-2_3	P1	0	0
AAGACAACACCGGCTA-2_3	P1	0	0
AAGACAAGTGAACGGT-2_3	P1	1.69143	0
AAGACAATCAGAGCGA-2_3	P1	2.00231	0
AAGACAATCCCGAATA-2_3	P1	0	0
AAGACAATCCGTACGG-2_3	P1	0	0
AAGACTCAGCTTTCTT-2_3	P1	0	0
AAGACTCAGGCATGCA-2_3	P1	0.543045	0
AAGACTCCACGGTGAA-2_3	P1	1.52613	0
AAGATAGGTCCGAAAG-2_3	P1	0	0
AAGATAGTCTCGTGGG-2_3	P1	1.37721	0
AAGCATCAGGTAGGCT-2_3	P1	0	0
AAGCATCGTGACTATC-2_3	P1	0	0
AAGCCATCAGGTTTAC-2_3	P1	0.838705	0
AAGCGAGTCGCAAGAG-2_3	P1	1.73148	0
AAGCGTTAGCAGGTCA-2_3	P1	0	0
AAGCGTTAGCGCCTCA-2_3	P1	0.739578	0
AAGCGTTAGTGTTCCA-2_3	P1	1.06175	0
AAGCGTTCATTGTACG-2_3	P1	0	0
AAGCGTTGTCCTGGGT-2_3	P1	0	0
AAGCGTTTCGCAGATT-2_3	P1	0	0
AAGGAATAGAGTATAC-2_3	P1	0	0
AAGGAATAGCCTAGGA-2_3	P1	0	0
AAGGAATAGTAGATCA-2_3	P1	0	0
AAGGAATGTAACGGTG-2_3	P1	2.18909	0
AAGGTAAAGGGCAGGA-2_3	P1	0	0
AAGGTAACACTACCGG-2_3	P1	0.920875	0
AAGGTAAGTGGCTACC-2_3	P1	0	0
AAGGTAAGTTGGAGGT-2_3	P1	0	0
AAGGTAATCTTTCTAG-2_3	P1	0	0
AAGTACCAGCACTGGA-2_3	P1	0	0
AAGTACCCAGGCATGA-2_3	P1	1.63282	0
AAGTACCGTTGGAGAC-2_3	P1	0	0
AAGTACCTCAGACATC-2_3	P1	1.34152	0.725772
AAGTACCTCCTCGATC-2_3	P1	0	0.663522
AAGTCGTCACCTGTCT-2_3	P1	1.66884	0
AAGTCGTCATTGTCGA-2_3	P1	0.889578	0.890086
AAGTGAAGTAGTCGTT-2_3	P1	0.811347	0.889578
AAGTGAAGTTTACCTT-2_3	P1	0	0
AAGTGAATCTACAGGT-2_3	P1	0	0
AAGTGAATCTGTCAGA-2_3	P1	1.12083	0
AAGTTCGAGGGCCCTT-2_3	P1	0	0
AAGTTCGGTCTAATCG-2_3	P1	1.28049	0
AAGTTCGTCGGTCTGG-2_3	P1	0	0
AATAGAGCAATTCTCT-2_3	P1	0	0
AATAGAGGTGACAGGT-2_3	P1	0	0
AATAGAGTCAAGGACG-2_3	P1	1.19518	0
AATCACGAGGCACTCC-2_3	P1	0.934552	0
AATCACGCACTTACAG-2_3	P1	1.08819	0
AATCACGGTCGTGATT-2_3	P1	0	0
AATCACGGTTGGAGAC-2_3	P1	0	0
AATCACGTCGACGAGA-2_3	P1	0	0
AATCGACAGGAACGCT-2_3	P1	0.948672	0
AATCGACAGGTAAGAG-2_3	P1	1.91452	0
AATCGACAGTGTACAA-2_3	P1	0	0
AATCGACCACCAATTG-2_3	P1	0.810791	0
AATCGACCATGGCTGC-2_3	P1	0	0
AATCGACGTCTCTCAC-2_3	P1	0	0
AATCGACGTTCAAGTC-2_3	P1	0	0
AATCGTGAGAGGTGCT-2_3	P1	0.831392	0
AATCGTGCACAAATCC-2_3	P1	1.66791	0
AATCGTGCACAGAGCA-2_3	P1	0	0
AATCGTGGTTCATCGA-2_3	P1	0	0
AATCGTGTCAGCCTCT-2_3	P1	0	0
AATCGTGTCGTCTACC-2_3	P1	0	0
AATGAAGCAACCTAAC-2_3	P1	0	0
AATGAAGGTCCTCCTA-2_3	P1	0	0
AATGACCAGCAATTAG-2_3	P1	0	0
AATGACCAGGCATCTT-2_3	P1	1.00188	0
AATGACCAGGTCGTAG-2_3	P1	0	0.621489
AATGACCAGTTATGGA-2_3	P1	0.692872	0
AATGACCCACCGCTGA-2_3	P1	0	0
AATGCCAAGACATATG-2_3	P1	0	0
AATGCCAAGGTAGGCT-2_3	P1	0.560109	0
AATGCCAAGTCATAGA-2_3	P1	0	0
AATGCCACATAGTCAC-2_3	P1	0.59634	0
AATGCCATCACCTCTG-2_3	P1	0.572458	0
AATGCCATCACTTCTA-2_3	P1	0	0
AATGCCATCTTCGATT-2_3	P1	0.88865	0
AATGGAAAGTTGAAAC-2_3	P1	0	0
AATGGAACACAGTCCG-2_3	P1	0	1.61943
AATGGAACAGTCAGTT-2_3	P1	0	0
AATGGCTCACTCCGGA-2_3	P1	0	0
AATGGCTGTTAGGACG-2_3	P1	0	0
AATGGCTGTTGGAGAC-2_3	P1	0	0
AATGGCTGTTGTTGAC-2_3	P1	0	0
AATGGCTTCTCCAAGA-2_3	P1	0	0
AATTCCTAGATCGCCC-2_3	P1	0	0
AATTCCTTCAGAATAG-2_3	P1	0	0
AATTCCTTCTATCGTT-2_3	P1	0.887836	0
AATTTCCAGCAGTACG-2_3	P1	0	0
AATTTCCAGCCGGAAT-2_3	P1	0	0
AATTTCCAGTAATACG-2_3	P1	1.00242	0
AATTTCCGTCCTTGTC-2_3	P1	1.02726	0.621888
AATTTCCTCACCTCTG-2_3	P1	0	0.640116
AATTTCCTCATTCCTA-2_3	P1	0	0
ACAAAGACACGACGTC-2_3	P1	0	0
ACAAAGATCTCTCTTC-2_3	P1	0	0
ACAACCACAATGTTGC-2_3	P1	0.804867	0
ACAACCAGTATGAAGT-2_3	P1	0	0
ACAACCATCAGCTTGA-2_3	P1	0	0
ACAAGCTAGTACAGAT-2_3	P1	0	0
ACAAGCTCAAGAATAC-2_3	P1	1.11199	0.832271
ACAAGCTTCTTCGATT-2_3	P1	0	0
ACACAGTAGATTTGCC-2_3	P1	0	0
ACACAGTCATCCGAAT-2_3	P1	0	0
ACACAGTCATCGAGCC-2_3	P1	0	0.98818
ACACAGTTCACATACG-2_3	P1	0	0
ACACAGTTCACCGGGT-2_3	P1	0.579379	0
ACACCAAAGCACCCAC-2_3	P1	0	0.579379
ACACCAAAGGTGTGAC-2_3	P1	0	0
ACACCAACAGCCGTTG-2_3	P1	0	0
ACACCAACATACATCG-2_3	P1	0	0
ACACCAAGTATTGGCT-2_3	P1	0	0
ACACCAAGTGAATAAC-2_3	P1	2.74991	0
ACACGCGAGAAAGTCT-2_3	P1	0	0
ACACGCGCAACTGAAA-2_3	P1	0	0
ACACGCGCAAGACGGT-2_3	P1	2.20019	0
ACACGCGGTATTGGCT-2_3	P1	0	0
ACACGCGGTCCAAAGG-2_3	P1	0	0
ACACGCGGTCGCATTA-2_3	P1	0	0
ACACGCGTCTTGAACG-2_3	P1	1.17084	0
ACAGAAACATGAGAAT-2_3	P1	0	0
ACAGAAAGTATTGCCA-2_3	P1	0.934083	0
ACAGCCGAGTACAACA-2_3	P1	0	0
ACAGCCGAGTATGCAA-2_3	P1	0	0
ACAGCCGAGTTGGAGC-2_3	P1	0	0
ACAGCCGGTACTCGTA-2_3	P1	2.24975	0
ACAGCCGTCCTCAGGG-2_3	P1	0	0
ACAGGGAGTAGCTTTG-2_3	P1	0	0
ACAGGGAGTATGATCC-2_3	P1	0	0
ACAGGGAGTCTACACA-2_3	P1	1.51114	0
ACAGGGATCCCAACTC-2_3	P1	0	0
ACATCCCAGTGTTGAA-2_3	P1	0	0
ACATCCCCACTGAGGA-2_3	P1	0.695254	0
ACATCCCGTGCGTTTA-2_3	P1	1.38472	0
ACATCCCTCATACAGC-2_3	P1	0	0.692099
ACATCCCTCCATTTAC-2_3	P1	0	0.870425
ACATCCCTCGACACCG-2_3	P1	0	0
ACATCGACAGGTATGG-2_3	P1	0.621569	0.51313
ACATCGAGTCCAGCAC-2_3	P1	0	0.621569
ACATCGATCTGCGATA-2_3	P1	0	0
ACATGCATCATGTCAG-2_3	P1	0	0
ACATGCATCTCCGCAT-2_3	P1	0	0
ACATTTCAGTGGAAGA-2_3	P1	0	0
ACATTTCGTTCATCGA-2_3	P1	0	0
ACATTTCTCTTCACGC-2_3	P1	0	0
ACCAAACAGGCGAAGG-2_3	P1	1.26751	0
ACCAAACCATACCACA-2_3	P1	0	0
ACCAAACTCAGGACAG-2_3	P1	0	0
ACCAAACTCGGCCAAC-2_3	P1	0.813368	0
ACCAACAAGACTTCAC-2_3	P1	0.578362	0
ACCAACAAGTAGCCAG-2_3	P1	0	0
ACCAACACACGTAACT-2_3	P1	0	0
ACCAACAGTAGCGCCT-2_3	P1	1.30896	0
ACCAACAGTATACGGG-2_3	P1	0.693297	0
ACCACAAAGCAGGTCA-2_3	P1	1.39727	0
ACCACAAAGGTAAGTT-2_3	P1	0	0
ACCACAACAAGTGGTG-2_3	P1	0	0
ACCACAACAGGGCTTC-2_3	P1	0	0
ACCATTTCATATTCGG-2_3	P1	0.896608	0
ACCATTTCATGGAGAC-2_3	P1	0	0.545596
ACCCAAAGTCATAAAG-2_3	P1	1.22355	0
ACCCAAATCGACATAC-2_3	P1	0	0
ACCCTCAAGCCTCATA-2_3	P1	0	0
ACCCTCATCACCATCC-2_3	P1	0	0
ACCCTCATCGAGCCTG-2_3	P1	0	1.2345
ACCCTCATCGTAATGC-2_3	P1	0.810722	0
ACCCTTGCACCATTCC-2_3	P1	0.694801	0
ACCCTTGTCCTAGCTC-2_3	P1	0.640116	0
ACCGTTCGTTTCCAAG-2_3	P1	0	0
ACCGTTCTCCATTGTT-2_3	P1	1.17862	1.03131
ACCTACCTCCGTGTAA-2_3	P1	0.673211	0.559594
ACCTACCTCCTCTAGC-2_3	P1	0.964161	0.673211
ACCTGAACAATGCAGG-2_3	P1	1.01264	0
ACCTGAATCATGGCCG-2_3	P1	1.16489	0
ACCTGAATCCGATAGT-2_3	P1	0	0
ACCTGTCCAAGGGCAT-2_3	P1	0	0
ACCTGTCGTCCAAGAG-2_3	P1	0	0
ACCTGTCGTCGCATTA-2_3	P1	1.26907	0
ACCTGTCTCATTGCTT-2_3	P1	0	0
ACGATCACATTCACAG-2_3	P1	0.597404	0
ACGATCATCAAGAATG-2_3	P1	0	0
ACGATCATCAGAATAG-2_3	P1	1.20589	0
ACGATGTAGCTGTTAC-2_3	P1	0.95159	0
ACGATGTTCCTACCAC-2_3	P1	1.15209	0
ACGCACGGTTCTAACG-2_3	P1	0	0.733525
ACGCACGTCGAGCCAC-2_3	P1	0	0
ACGCACGTCGATTCCC-2_3	P1	0	0
ACGGAAGCATCCGTTC-2_3	P1	1.68541	0
ACGGAAGGTCTGTGTA-2_3	P1	0	1.16231
ACGGGTCTCATGCCGG-2_3	P1	0.4935	0
ACGGTCGCAAGTCCCG-2_3	P1	0	0.822455
ACGGTCGGTTGGTACT-2_3	P1	0	0
ACGGTCGTCATTGGTG-2_3	P1	0.793885	0
ACGGTTACAAAGCACG-2_3	P1	0	0
ACGGTTAGTCCAGAAG-2_3	P1	0	0
ACGGTTAGTGCAGGAT-2_3	P1	0	0
ACGGTTATCCTTACCG-2_3	P1	0.680444	0
ACGGTTATCGGCTCTT-2_3	P1	1.3791	0
ACGTAACAGGTTCCGC-2_3	P1	0	0
ACGTAACCAGACATCT-2_3	P1	0	0
ACGTAACGTCCAGCAC-2_3	P1	0	0
ACGTAACGTGACCTGC-2_3	P1	0	0
ACGTAACTCATCGCAA-2_3	P1	0	0
ACGTACACAACATCGT-2_3	P1	1.01961	0
ACGTACAGTATGGTTC-2_3	P1	0	1.01961
ACGTACAGTCTTGCGG-2_3	P1	0	0
ACGTAGTAGATAGTCA-2_3	P1	0	0
ACGTAGTAGTTTCTTC-2_3	P1	0	0
ACGTAGTCACATGACT-2_3	P1	0.863149	0.682035
ACGTCCTAGCGTATGG-2_3	P1	0	0
ACGTCCTAGCGTGAAC-2_3	P1	1.25339	0
ACGTCCTCATTGACTG-2_3	P1	0.581562	0
ACGTTCCAGGACTGGT-2_3	P1	0	0
ACGTTCCCAAGGGTCA-2_3	P1	0	0
ACGTTCCGTACCTATG-2_3	P1	0	0
ACGTTCCGTACGGTTT-2_3	P1	0	0
ACGTTCCGTGAACCGA-2_3	P1	0	0
ACGTTCCTCAAGAAAC-2_3	P1	1.2326	0
ACTACGAAGACCGTTT-2_3	P1	0	0
ACTACGAAGAGTCCGA-2_3	P1	0	0
ACTACGAAGTGGCGAT-2_3	P1	0	0
ACTACGATCGTCCTCA-2_3	P1	0.561271	0
ACTATCTAGGAAAGTG-2_3	P1	0	0
ACTATCTCACAGCGCT-2_3	P1	0	0
ACTATCTTCGAGAGAC-2_3	P1	0	0
ACTATCTTCTTGGTGA-2_3	P1	0	0
ACTATGGAGAGAGCGG-2_3	P1	0	0
ACTATGGAGAGGTTAT-2_3	P1	0.948769	0
ACTATGGAGGGTACAC-2_3	P1	0	0
ACTATTCAGCTGGCTC-2_3	P1	0	0.613888
ACTATTCCACCGCTGA-2_3	P1	1.20728	0
ACTATTCTCTCTGACC-2_3	P1	0	0.775738
ACTCCCAAGAGTTGTA-2_3	P1	0	0
ACTCCCAAGCAGCCTC-2_3	P1	0	0
ACTCCCAGTAAGGAGA-2_3	P1	1.48244	0
ACTCCCAGTACTGACT-2_3	P1	0	0
ACTCCCAGTTACCTGA-2_3	P1	1.12397	0.803571
ACTCCCAGTTCCTTGC-2_3	P1	0	0.712229
ACTCCCAGTTCTCCCA-2_3	P1	0	0
ACTCCCATCTTGCGCT-2_3	P1	1.41624	0
ACTCTCGAGACCCTTA-2_3	P1	2.02566	0
ACTCTCGCACTTGAGT-2_3	P1	0	0
ACTCTCGGTGAATTAG-2_3	P1	0	0
ACTCTCGTCAAAGGAT-2_3	P1	0	0
ACTGATGCACATACGT-2_3	P1	1.10082	0
ACTGATGCACCCTGAG-2_3	P1	1.7806	0
ACTGATGGTGGCAACA-2_3	P1	0.615252	0
ACTGATGTCAGAGTGG-2_3	P1	0	0
ACTGCAAAGACGATAT-2_3	P1	0	0
ACTGCAATCAACCTTT-2_3	P1	1.37832	0
ACTGTCCAGATAACGT-2_3	P1	0	0.68784
ACTGTCCAGTTCCGGC-2_3	P1	0	0
ACTGTGAAGAAACTGT-2_3	P1	0	1.12278
ACTGTGAAGAAGTGTT-2_3	P1	0	0
ACTGTGAAGCACTGGA-2_3	P1	0	0
ACTGTGACACCCTCTA-2_3	P1	0.80906	0
ACTGTGAGTAAGGTCG-2_3	P1	0	0
ACTGTGAGTGCCCAGT-2_3	P1	0	0.866331
ACTTAGGAGTGTACCT-2_3	P1	0	0
ACTTAGGCAACGAGGT-2_3	P1	0	0
ACTTATCAGAGTAACT-2_3	P1	0	1.31342
ACTTATCCAGAGTCTT-2_3	P1	0	0
ACTTATCTCAGTGGGA-2_3	P1	1.10102	0
ACTTCCGAGTGGCCTC-2_3	P1	0	0
ACTTCCGCATTCTCTA-2_3	P1	1.74344	0
ACTTCCGTCTGAGTCA-2_3	P1	0	0
ACTTCGCAGGACGCAT-2_3	P1	0	0
ACTTCGCAGTAGCATA-2_3	P1	1.31005	0
ACTTCGCCAATACAGA-2_3	P1	1.23962	0
ACTTCGCGTATTCCTT-2_3	P1	1.11782	0.80072
ACTTCGCGTCACTTCC-2_3	P1	0.647147	0.522394
ACTTCGCGTCCTCCAT-2_3	P1	1.54806	0
ACTTCGCTCCCATACC-2_3	P1	0	0
ACTTTCACAGATCACT-2_3	P1	0	0
ACTTTCACAGCTCCTT-2_3	P1	0	0.582642
ACTTTCACATCGGAAG-2_3	P1	0	0
ACTTTCATCACACCCT-2_3	P1	0.55548	0
ACTTTCATCATTCTTG-2_3	P1	0	0
ACTTTCATCTCGCGTT-2_3	P1	0	0
ACTTTGTCATTGTAGC-2_3	P1	1.34845	0
ACTTTGTGTAGACAGC-2_3	P1	0.424735	0
ACTTTGTTCCCGAATA-2_3	P1	0	0
ACTTTGTTCTGGCTGG-2_3	P1	0	0
AGAAATGAGTAGAATC-2_3	P1	0	0
AGAAATGCAATAGAGT-2_3	P1	1.94471	0
AGAAATGCACCTGCTT-2_3	P1	0	0
AGAAATGGTATGCGGA-2_3	P1	0	0
AGAAATGGTCACTTCC-2_3	P1	0	0
AGAAATGGTGTTCGTA-2_3	P1	1.52882	0
AGAAATGTCGTAATGC-2_3	P1	0.486399	0
AGAACAAGTAGTCACT-2_3	P1	0	0
AGAACAAGTTAGCGGA-2_3	P1	1.57534	0
AGAACAATCGCCTTTG-2_3	P1	0	0
AGAACCTAGAGGTCAC-2_3	P1	1.5308	0
AGAACCTAGTCATGAA-2_3	P1	0	0
AGAACCTAGTGTTCCA-2_3	P1	0	0
AGAACCTCAGCTCATA-2_3	P1	0	0
AGAACCTGTCGGAAAC-2_3	P1	1.86157	0
AGAACCTTCAAAGACA-2_3	P1	0	0
AGAACCTTCTGAGAGG-2_3	P1	0	0
AGAAGCGTCAGCTCTC-2_3	P1	1.10209	0
AGAAGTAGTTGCTTGA-2_3	P1	0	0
AGAAGTATCGAACCAT-2_3	P1	0	0
AGACAAACAAGACGAC-2_3	P1	0	0
AGACAAACACCTCTGT-2_3	P1	0.849207	0
AGACAAAGTATCCTCC-2_3	P1	0	0
AGACAAAGTCGCAGTC-2_3	P1	1.19134	0
AGACAAAGTTTACCAG-2_3	P1	0	0
AGACAAATCAAGCCGC-2_3	P1	1.54428	0
AGACAAATCCAAGCTA-2_3	P1	0.852667	0
AGACAAATCCGTAGGC-2_3	P1	0	0
AGACAAATCCTGCCAT-2_3	P1	0	0
AGACAGGGTTGTTTGG-2_3	P1	0	0
AGACAGGTCTCACCCA-2_3	P1	0	0
AGACAGGTCTGTTCAT-2_3	P1	0	0.882333
AGACCATAGAATTGTG-2_3	P1	0.590358	0
AGACCATAGTAGTCCT-2_3	P1	1.26834	0.95907
AGACCATGTAGGTTTC-2_3	P1	0	0
AGACCATGTCTATGAC-2_3	P1	0	0
AGACCCGAGCCTTTGA-2_3	P1	0.67307	0
AGACCCGAGGCGAACT-2_3	P1	0	0.67307
AGACCCGCAGTGGTGA-2_3	P1	0	0
AGACCCGCAGTGTACT-2_3	P1	1.19438	0
AGACTCAGTTGTTGAC-2_3	P1	0	0
AGAGAATGTCGAGTGA-2_3	P1	0.846043	0
AGAGAATTCAAAGACA-2_3	P1	0	0.509947
AGAGAATTCTTCTCAA-2_3	P1	0	0
AGAGAGCAGGTAGCAC-2_3	P1	0	0
AGAGAGCCACTGCACG-2_3	P1	0	0.910984
AGAGAGCCAGACAATA-2_3	P1	0	0
AGAGAGCCATGGAACG-2_3	P1	0	0
AGAGAGCTCCAGGACC-2_3	P1	0	0
AGAGAGCTCCTAGCCT-2_3	P1	1.24655	0
AGAGAGCTCTATGTGG-2_3	P1	1.91255	0
AGAGCAGGTGCTGATT-2_3	P1	0	0
AGAGCCCAGCCGATTT-2_3	P1	0	0.744476
AGAGCCCGTGTTGATC-2_3	P1	0	0
AGAGCCCTCGCCTCTA-2_3	P1	0	0.518515
AGATAGATCTCCAATT-2_3	P1	0	0
AGATCCACAGGCATTT-2_3	P1	1.11432	0
AGATCCAGTACAGTAA-2_3	P1	0	0
AGATCCAGTGCCTTTC-2_3	P1	0	0
AGATCCATCCTTCAGC-2_3	P1	0	0
AGATCCATCTAGTGAC-2_3	P1	0	0
AGATCGTGTAATCAAG-2_3	P1	1.82546	0
AGATGAAGTAGCTGCC-2_3	P1	0	0
AGATGCTAGATGAAGG-2_3	P1	1.26285	0
AGATGCTCAGAGCGTA-2_3	P1	1.2891	0.612569
AGATGCTCATTCAGGT-2_3	P1	1.47252	0
AGATGCTGTGCCCAGT-2_3	P1	0	0
AGCATCACATCACGGC-2_3	P1	1.49131	1.06311
AGCATCACATGGGATG-2_3	P1	0	0
AGCATCAGTGTTTACG-2_3	P1	0	0
AGCATCATCACTGCTC-2_3	P1	0	0
AGCATCATCTCATGCC-2_3	P1	0	0
AGCATCATCTCGCAGG-2_3	P1	0	0
AGCCAATAGGAATCGC-2_3	P1	0	0
AGCCAATAGTTCATCG-2_3	P1	0	1.29407
AGCCAATCAGCGATTT-2_3	P1	0	0
AGCCAATGTGAGATTA-2_3	P1	1.9335	0
AGCCAATTCGGCTTGG-2_3	P1	1.57941	0
AGCCACGAGGCCTAAG-2_3	P1	0	0
AGCCACGAGGTCCTGC-2_3	P1	0	0
AGCCACGGTTCAATCG-2_3	P1	0	0
AGCCAGCAGATACCAA-2_3	P1	0.958277	0
AGCCAGCAGGTAGGCT-2_3	P1	2.65826	0
AGCCAGCAGTGGAATT-2_3	P1	0	0
AGCCAGCCAATAGTAG-2_3	P1	0	0
AGCCAGCTCACTTCTA-2_3	P1	0.8154	0.717077
AGCGATTAGTTAACAG-2_3	P1	0	0
AGCGATTGTACAATAG-2_3	P1	0	0.722977
AGCGATTGTGCTCTCT-2_3	P1	0	0
AGCGATTTCCTCTAGC-2_3	P1	0	0
AGCGCCAGTGCGAGTA-2_3	P1	1.28511	0
AGCGCCATCAGCCTCT-2_3	P1	0.749091	1.28511
AGCGCCATCGCTGCGA-2_3	P1	1.05463	0.749091
AGCGCTGTCGAGAACG-2_3	P1	0	1.05463
AGCGTATCAATTTCCT-2_3	P1	0	0
AGCGTATGTGCGGTAA-2_3	P1	1.25824	0
AGCGTATGTGGTCTAT-2_3	P1	0	0
AGCGTATTCCCATGGG-2_3	P1	0	0
AGCGTATTCCCGTGAG-2_3	P1	2.51267	0
AGCGTCGGTGCTAGCC-2_3	P1	1.24058	0
AGCTACACAAATGAAC-2_3	P1	0	0
AGCTCAACACATACGT-2_3	P1	0	0
AGCTCAATCACTACGA-2_3	P1	0	0
AGCTCAATCCCATTTA-2_3	P1	0	0
AGCTTCCAGTCATGGG-2_3	P1	0	0
AGCTTCCTCTGCTAGA-2_3	P1	0	0
AGGAAATAGCCGAATG-2_3	P1	0	0
AGGAAATGTGAGATAT-2_3	P1	0	0
AGGAAATGTTAGGCCC-2_3	P1	1.10062	0
AGGAAATTCAAATGCC-2_3	P1	0	1.10062
AGGAATAAGGCAGCTA-2_3	P1	0	0
AGGAATACAGATTCGT-2_3	P1	0	0
AGGAATATCGGCTATA-2_3	P1	0	0
AGGACGAAGACCCTTA-2_3	P1	0	0
AGGACGACAGACGGAT-2_3	P1	1.46263	0
AGGACGACATCCGATA-2_3	P1	0	0
AGGACGAGTAACCCGC-2_3	P1	0.65011	0
AGGACTTAGATAGTCA-2_3	P1	0.640625	0
AGGACTTAGTGGAATT-2_3	P1	0	0
AGGACTTTCTCCCAAC-2_3	P1	0	0
AGGACTTTCTCCTGTG-2_3	P1	0	0
AGGAGGTAGGCAGGGA-2_3	P1	1.06485	0
AGGAGGTCATACAGAA-2_3	P1	0	0
AGGAGGTTCCGTGCGA-2_3	P1	0.611063	0
AGGAGGTTCCTGTACC-2_3	P1	0	0
AGGAGGTTCGTGCGAC-2_3	P1	0	0
AGGATAAAGAGGTGCT-2_3	P1	0	0
AGGATAAAGGTCGTCC-2_3	P1	0	1.09265
AGGATAAGTGCATGTT-2_3	P1	0.928492	0
AGGATAAGTTGGCTAT-2_3	P1	0	0
AGGATAATCACGGACC-2_3	P1	1.0739	0
AGGATAATCCGTGGCA-2_3	P1	0	1.91403
AGGATAATCGTCGCTT-2_3	P1	0	0
AGGATCTAGCGTTAGG-2_3	P1	1.29005	0
AGGATCTGTAACGTTC-2_3	P1	1.21274	0
AGGCATTAGATACAGT-2_3	P1	0	0
AGGCATTAGCACTGGA-2_3	P1	0	0
AGGCATTCACATATGC-2_3	P1	0	0
AGGCATTCACGACGTC-2_3	P1	0.580347	0
AGGCCACAGCACCTGC-2_3	P1	0	0
AGGCCACAGGCTCTAT-2_3	P1	0	0
AGGCCACAGTGGTTAA-2_3	P1	1.28852	0
AGGCTGCCAAATCGTC-2_3	P1	0.69026	0
AGGCTGCCAATGAAAC-2_3	P1	0	0
AGGCTGCGTCTACGAT-2_3	P1	0	0
AGGCTGCGTGAGCAGT-2_3	P1	0	0.544135
AGGCTGCTCATTGCGA-2_3	P1	0	0
AGGCTGCTCGGTAGAG-2_3	P1	0	0
AGGGAGTGTCGAATGG-2_3	P1	0	0
AGGGCCTTCACGAGGA-2_3	P1	1.8341	0
AGGGCCTTCGCCGAAC-2_3	P1	0	0
AGGGCTCAGTGCCAGA-2_3	P1	0	0
AGGGTCCTCACCATCC-2_3	P1	0	0
AGGGTCCTCCTGTACC-2_3	P1	1.38693	0
AGGGTGAGTGCACATT-2_3	P1	0	0
AGGGTGAGTGTTCCTC-2_3	P1	1.00698	0.715098
AGGGTGATCGAGATAA-2_3	P1	0	0
AGGGTTTGTACAACGG-2_3	P1	0.701757	1.04809
AGGGTTTTCCCGAACG-2_3	P1	0	0
AGGTAGGAGAACCCGA-2_3	P1	0	0
AGGTAGGAGCGACTGA-2_3	P1	0.973288	0.950421
AGGTAGGCATGTCTAG-2_3	P1	0	0.973288
AGGTAGGGTAGCTTGT-2_3	P1	1.17795	0
AGGTAGGGTGTCTCCT-2_3	P1	0	0
AGGTAGGGTTGCCAAT-2_3	P1	1.31005	0
AGGTCATAGCGTATAA-2_3	P1	0	0
AGGTCATTCAGCTAGT-2_3	P1	0.903145	0
AGGTCTAAGGTACTGG-2_3	P1	0	1.36984
AGGTCTAGTATCTTCT-2_3	P1	0	0
AGGTCTATCCTTATGT-2_3	P1	0	0
AGGTGTTAGTTCCGGC-2_3	P1	0	0
AGGTGTTTCGACCTAA-2_3	P1	0	0
AGGTGTTTCGCTACAA-2_3	P1	1.43302	0
AGGTTACCACATTACG-2_3	P1	0	0
AGGTTACGTAGCACGA-2_3	P1	2.1456	0
AGGTTACTCAGCATTG-2_3	P1	1.29196	0
AGGTTGTAGAGCATAT-2_3	P1	0	0
AGGTTGTCATGTGCTA-2_3	P1	0	0
AGTAACCAGCCATCCG-2_3	P1	1.03738	0
AGTAACCAGCGACTGA-2_3	P1	1.6698	0.647581
AGTAACCAGTAAAGCT-2_3	P1	0	0
AGTAACCAGTCTCGTA-2_3	P1	0	0
AGTAACCTCCGATTAG-2_3	P1	1.76357	0
AGTACCAAGGCTCTAT-2_3	P1	1.09252	0
AGTACCACATGAGTAA-2_3	P1	0	0
AGTACCAGTACATACC-2_3	P1	1.68774	0
AGTACCAGTCAGGAGT-2_3	P1	0	0
AGTACCATCTCGGTAA-2_3	P1	0	0
AGTACTGAGTTGCCTA-2_3	P1	0	0
AGTAGCTAGGGTTAAT-2_3	P1	0	0
AGTAGCTTCGAGAACG-2_3	P1	0	0
AGTAGCTTCTCGCCTA-2_3	P1	1.37155	0.957188
AGTAGTCAGATGTTCC-2_3	P1	1.06886	0
AGTAGTCCAACAAGAT-2_3	P1	0	0
AGTAGTCCATTCCTCG-2_3	P1	0	0
AGTAGTCTCCATACTT-2_3	P1	0	0
AGTAGTCTCCGTGTCT-2_3	P1	0	0
AGTCAACTCCATTTGT-2_3	P1	1.27647	0
AGTCAACTCGTGGCGT-2_3	P1	0.908679	0
AGTCACACAAGTGCAG-2_3	P1	1.0334	0
AGTCACAGTCATATGC-2_3	P1	0	0
AGTCACATCATGCCAA-2_3	P1	0	0
AGTCATGAGCACCAGA-2_3	P1	0	1.58617
AGTCATGAGCAGTAAT-2_3	P1	1.15333	0
AGTCATGAGTCAACAA-2_3	P1	0	0
AGTCATGCAGAGTTCT-2_3	P1	0	0
AGTCATGGTGGACTAG-2_3	P1	1.92946	0
AGTCTCCCATAGTCGT-2_3	P1	0	0
AGTCTCCTCGCGTTTC-2_3	P1	0	0
AGTGACTAGTAATTGG-2_3	P1	0	0
AGTGACTCAGCGTATT-2_3	P1	0.628591	0
AGTGACTCATTACGGT-2_3	P1	0	0
AGTGACTTCTGGCCGA-2_3	P1	0	0
AGTGATCAGGTGGCTA-2_3	P1	0	0.638509
AGTGATCCATGTGGCC-2_3	P1	0	0
AGTGATCGTTAGGGAC-2_3	P1	0.442648	0
AGTGATCTCAGCTGTA-2_3	P1	1.65085	0.748415
AGTGCCGAGGCCCAAA-2_3	P1	0	0
AGTGCCGGTGCAACAG-2_3	P1	0	0
AGTGTTGAGAGTTCGG-2_3	P1	0	0
AGTGTTGAGCCTGAAG-2_3	P1	0	0
AGTGTTGGTGGTCAAG-2_3	P1	1.14941	0
AGTGTTGTCCTACTGC-2_3	P1	0	0.731486
AGTGTTGTCGAGTCTA-2_3	P1	0	0
AGTTAGCAGCCATTGT-2_3	P1	0	0
AGTTAGCCACTGCACG-2_3	P1	0	1.22763
AGTTAGCGTCTCTCTG-2_3	P1	0	0
AGTTCCCAGGATTCCT-2_3	P1	0	0
AGTTCCCCAATTGCGT-2_3	P1	0	0
AGTTCCCTCAAGAATG-2_3	P1	1.63865	1.30376
AGTTCGACACACCGCA-2_3	P1	0	0
AGTTCGACAGCTGCCA-2_3	P1	1.85487	0
AGTTCGACATGGGCAA-2_3	P1	0.479948	1.85487
AGTTCGAGTGCGGATA-2_3	P1	0	0
AGTTCGATCTCGGTAA-2_3	P1	0	0
ATACCGAAGGTGCCTC-2_3	P1	0	0
ATACCGACAGCTATTG-2_3	P1	1.85943	0
ATACCGAGTCGATGCC-2_3	P1	0	0
ATACCGATCGTGACTA-2_3	P1	0.75015	0
ATACCGATCTAATTCC-2_3	P1	0	0
ATACCGATCTACACAG-2_3	P1	1.25205	0.558728
ATACCTTAGAGCCCAA-2_3	P1	0	0
ATACCTTAGCGATGAC-2_3	P1	0.894508	0
ATACCTTCACAACCGC-2_3	P1	0.726212	0
ATACTTCAGACTCATC-2_3	P1	0.792824	0
ATACTTCAGCTCCGAC-2_3	P1	0.949254	0
ATACTTCAGGTGAGCT-2_3	P1	0	0
ATACTTCAGTCTGGTT-2_3	P1	0	0
ATACTTCAGTTGGACG-2_3	P1	0	0
ATACTTCGTACTCCCT-2_3	P1	2.26045	0
ATACTTCTCGGTAGAG-2_3	P1	0	0
ATAGACCAGATAACAC-2_3	P1	1.24611	0.805004
ATAGACCCACGAGGTA-2_3	P1	0	0
ATAGACCTCGTTCTCG-2_3	P1	0	0
ATAGAGACACCACTGG-2_3	P1	0	0
ATAGAGACAGTGTACT-2_3	P1	0	0
ATAGGCTCAGCTACAT-2_3	P1	0	0
ATAGGCTGTCGAATTC-2_3	P1	0	0
ATAGGCTTCCCGTGAG-2_3	P1	0	0
ATATCCTAGACAGCTG-2_3	P1	1.27909	0.676237
ATATCCTGTACACTCA-2_3	P1	0	0
ATATCCTGTAGATGTA-2_3	P1	1.73205	0
ATCACAGAGACAACAT-2_3	P1	0	1.20181
ATCACAGAGATCGCCC-2_3	P1	0	0
ATCACAGAGATGACAT-2_3	P1	0	0
ATCACAGCAGGTCAGA-2_3	P1	0	0
ATCACAGCAGTCGCAC-2_3	P1	0	0
ATCACGAAGGGCCTCT-2_3	P1	0	0
ATCACGACAATACCTG-2_3	P1	0	0
ATCACGACACAAGGTG-2_3	P1	0	0.99889
ATCACGACAGAACGCA-2_3	P1	0	0
ATCACGATCCTTCAGC-2_3	P1	0	0
ATCACTTCACGTACTA-2_3	P1	0	0
ATCACTTGTCAGGAGT-2_3	P1	2.39517	0
ATCAGGTAGACAAGCC-2_3	P1	0	0
ATCAGGTAGCATCTTG-2_3	P1	0	0
ATCAGGTGTCTGCATA-2_3	P1	0	0
ATCAGGTTCCTGTAGA-2_3	P1	0	0.80989
ATCAGGTTCGTAGTGT-2_3	P1	0	1.25995
ATCAGGTTCTTGGGCG-2_3	P1	0	0
ATCATTCAGAGCCCAA-2_3	P1	0.701603	0
ATCATTCGTCGGCCTA-2_3	P1	0	0
ATCATTCGTGGCCTCA-2_3	P1	0	0
ATCATTCTCGAGTACT-2_3	P1	0	0
ATCCACCTCAAACCCA-2_3	P1	0	0
ATCCATTAGAAAGTCT-2_3	P1	1.89722	0
ATCCATTGTGCCCACA-2_3	P1	1.40569	0
ATCCCTGCACAGTCCG-2_3	P1	0	0
ATCCCTGGTGTCTTGA-2_3	P1	0	0
ATCCCTGTCATGCAGT-2_3	P1	0	0
ATCCCTGTCATTTGGG-2_3	P1	0.502152	0
ATCCCTGTCGACCTAA-2_3	P1	1.77102	0
ATCCGTCAGACCATTC-2_3	P1	1.13606	0
ATCCGTCAGAGTCTTC-2_3	P1	0	0
ATCCGTCAGCGTATGG-2_3	P1	0.750032	1.18903
ATCCGTCCAACCGTGC-2_3	P1	0	0.750032
ATCCGTCCACGTTGGC-2_3	P1	0	0.608265
ATCCGTCCAGGCGAAT-2_3	P1	0	0
ATCCGTCGTCCTACAA-2_3	P1	0	0
ATCCGTCTCCGTAGTA-2_3	P1	0	0.963058
ATCCTATAGGCCACCT-2_3	P1	0.494322	0
ATCCTATTCGAGAACG-2_3	P1	1.12813	0
ATCCTATTCTCGTCGT-2_3	P1	0	0
ATCGATGGTATCGCGC-2_3	P1	0	0
ATCGATGGTCATCAGT-2_3	P1	0	0
ATCGCCTAGTTGGAGC-2_3	P1	0	0
ATCGCCTAGTTTCTTC-2_3	P1	1.48376	0
ATCGCCTCACGTGTGC-2_3	P1	0.687348	0
ATCGCCTCAGGGAGAG-2_3	P1	0	0
ATCGGATAGGCCCGTT-2_3	P1	0	0
ATCGGATCAGTAACAA-2_3	P1	0	0
ATCGGCGAGTCTGGTT-2_3	P1	1.7063	0
ATCGGCGCAGCAGTGA-2_3	P1	0	0
ATCGGCGGTATGGAGC-2_3	P1	0	0
ATCGGCGGTCCCGCAA-2_3	P1	1.55509	1.04366
ATCGGCGGTCTCTCCA-2_3	P1	0	0
ATCGTAGAGGTCACTT-2_3	P1	0	0
ATCGTAGAGTTATGGA-2_3	P1	0	0
ATCGTAGCATAGAGGC-2_3	P1	0	0
ATCGTAGTCAACCTTT-2_3	P1	1.10559	0
ATCGTAGTCGCAGTTA-2_3	P1	1.0298	0
ATCGTCCAGTCAACAA-2_3	P1	1.09278	0
ATCGTCCGTCAAAGAT-2_3	P1	1.25473	0.842301
ATCGTGATCACGAGGA-2_3	P1	0	0
ATCGTGATCAGGGTAG-2_3	P1	0	0
ATCTCTAAGGCGAACT-2_3	P1	1.01628	0
ATCTCTACACAGCGCT-2_3	P1	1.9442	0.63204
ATCTCTAGTAATACCC-2_3	P1	0	0
ATCTCTAGTAGCTAAA-2_3	P1	0	0
ATCTCTAGTCGGCACT-2_3	P1	0	0
ATCTCTATCCTGTAGA-2_3	P1	0	0
ATCTTCAAGGTACCTT-2_3	P1	1.11062	0
ATCTTCAGTTGCTGAT-2_3	P1	0	0
ATGAAAGAGGGCCTCT-2_3	P1	0	0
ATGAAAGCACACCGCA-2_3	P1	0.750209	0
ATGAAAGCACTCTAGA-2_3	P1	0	0
ATGAAAGTCAGACCTA-2_3	P1	0	0
ATGACCAAGTCTTGGT-2_3	P1	0	0
ATGACCACAGTCCCGA-2_3	P1	0	0
ATGACCACAGTCCGTG-2_3	P1	0	0
ATGACCAGTGGAATGC-2_3	P1	0	0
ATGACCATCGTTCTGC-2_3	P1	0	0
ATGACCATCTAAACGC-2_3	P1	0	0
ATGAGGGCATTGGATC-2_3	P1	0.745173	0
ATGAGGGTCCTATGGA-2_3	P1	0	0
ATGAGGGTCCTCTCTT-2_3	P1	0	0
ATGAGTCAGTATGAAC-2_3	P1	0	0
ATGAGTCAGTTCATCG-2_3	P1	0	0
ATGAGTCGTCCAGAAG-2_3	P1	1.43606	0
ATGAGTCTCCCTCATG-2_3	P1	1.1079	0
ATGAGTCTCGCCATAA-2_3	P1	0	0
ATGCATGAGTCGAAAT-2_3	P1	2.37194	0
ATGCATGGTGCTCTTC-2_3	P1	0	0
ATGCCTCAGAAACACT-2_3	P1	0	0
ATGCGATCACAGTCGC-2_3	P1	0	0
ATGCGATCATGGAGAC-2_3	P1	1.00864	0
ATGCGATGTCACCACG-2_3	P1	0	0
ATGCGATGTCGACTGC-2_3	P1	0	0
ATGCGATGTTGCCTAA-2_3	P1	0	0
ATGCGATTCGCGTGAC-2_3	P1	0	0
ATGCGATTCGCTACGG-2_3	P1	0	0
ATGGAGGTCCCGAGTG-2_3	P1	0	0
ATGGAGGTCCGTCACT-2_3	P1	0	0
ATGGATCAGAGTTGTA-2_3	P1	0	0
ATGGATCCATTAAAGG-2_3	P1	1.0093	0
ATGGATCGTGAGACGT-2_3	P1	0	0
ATGGATCTCCATTTCA-2_3	P1	0.812252	0
ATGGGAGCAAAGTGTA-2_3	P1	0	0
ATGGGTTAGAATCGCG-2_3	P1	0	0
ATGGTTGAGGTGTGAC-2_3	P1	0	0
ATGGTTGCAGTTTCGA-2_3	P1	1.19022	0
ATGGTTGCATCAGTCA-2_3	P1	0.922698	0
ATGGTTGTCATGACAC-2_3	P1	0	0
ATGTCCCAGCTGAGCA-2_3	P1	0	0
ATGTCCCCACGGATCC-2_3	P1	1.19269	0
ATGTCCCTCTCCCATG-2_3	P1	0	0.764525
ATGTCTTAGATCCCGC-2_3	P1	0	0
ATGTCTTCATTGAAAG-2_3	P1	0	0.888734
ATTACCTTCAGGGTAG-2_3	P1	0	1.09173
ATTACTCCATTAAGCC-2_3	P1	0.979477	0
ATTACTCGTAGAGCTG-2_3	P1	0	0
ATTACTCGTGTCCGGT-2_3	P1	0	0
ATTACTCGTTGACTAC-2_3	P1	1.19261	0
ATTATCCAGGTGCAGT-2_3	P1	0.772464	0
ATTATCCCATCTCCCA-2_3	P1	1.54096	0.772464
ATTATCCCATTCGATG-2_3	P1	0.771837	1.04187
ATTATCCTCGAGTACT-2_3	P1	0	0
ATTCACTAGGTGCTGA-2_3	P1	1.9101	1.08884
ATTCACTCACCGAATT-2_3	P1	0	0
ATTCACTCAGGTAGTG-2_3	P1	0	0
ATTCACTTCTTGAACG-2_3	P1	0	0
ATTCACTTCTTTGCTA-2_3	P1	0.701244	0
ATTCAGGAGGGCATGT-2_3	P1	0	0
ATTCAGGGTAGAGGAA-2_3	P1	0	0
ATTCAGGGTTAACAGA-2_3	P1	0.581736	0
ATTCAGGTCTGCATAG-2_3	P1	2.28267	0
ATTCATCAGATTCGCT-2_3	P1	0	0
ATTCATCCACCAAAGG-2_3	P1	0	0
ATTCATCGTTTACCAG-2_3	P1	0	0
ATTCATCTCGGTTCAA-2_3	P1	0	0
ATTCCATAGGAGGCAG-2_3	P1	0	0
ATTCCATAGGCCGCTT-2_3	P1	0	0
ATTCCATCATGTTTGG-2_3	P1	0	0
ATTCCATGTAACATAG-2_3	P1	0	0
ATTCCCGAGAGTGTTA-2_3	P1	0	0
ATTCCCGAGTGCACCC-2_3	P1	2.24767	0
ATTCCCGCAACTGAAA-2_3	P1	0	0
ATTCCCGCACCTCTAC-2_3	P1	1.1113	0.6944
ATTCCCGCAGCTCATA-2_3	P1	0.307979	0
ATTCCCGCATTAAGCC-2_3	P1	0	0.543106
ATTCCCGGTAACATCC-2_3	P1	0	0
ATTCCCGGTAGCGTCC-2_3	P1	0	0
ATTCCCGTCTCGCTCA-2_3	P1	0.498853	0
ATTCCTATCGCTGCGA-2_3	P1	0	0
ATTCCTATCTTCGTAT-2_3	P1	0	0
ATTCGTTCACGTTGGC-2_3	P1	0	1.35226
ATTCGTTCATTGGATC-2_3	P1	1.27619	0
ATTCGTTGTAGAGATT-2_3	P1	0	0
ATTCTACAGATAGTCA-2_3	P1	0	0
ATTCTACCAATCGAAA-2_3	P1	0.58007	0
ATTCTACTCAGCCCAG-2_3	P1	0	0
ATTCTTGCACAATTCG-2_3	P1	0	0
ATTCTTGCACTTCAAG-2_3	P1	0	0
ATTGGGTAGAAACACT-2_3	P1	1.04785	0
ATTGGGTAGGACGCAT-2_3	P1	0	0
ATTGGGTAGGTTCTTG-2_3	P1	0	0
ATTGGGTGTGCGTTTA-2_3	P1	0.725277	0
ATTGGGTGTGGGTTGA-2_3	P1	1.46728	0.725277
ATTGGGTTCAAACGAA-2_3	P1	0	0
ATTGGGTTCGAATCCA-2_3	P1	0	0
ATTGGGTTCTATACGG-2_3	P1	0	1.27797
ATTGTTCAGCAGCCTC-2_3	P1	1.03003	0
ATTGTTCAGTGCCTCG-2_3	P1	0	0.470244
ATTGTTCCACTGAGTT-2_3	P1	0	0
ATTGTTCCAGCCGGTT-2_3	P1	1.37655	0
ATTGTTCCAGTAGTTC-2_3	P1	0	0
ATTGTTCGTCGTCGGT-2_3	P1	0	0
ATTGTTCTCCAGTGCG-2_3	P1	0	0
ATTTACCGTCCACAGC-2_3	P1	1.34718	0
ATTTCACAGCAGGTCA-2_3	P1	1.77415	0
ATTTCACGTCAAGTTC-2_3	P1	1.14904	0.682616
ATTTCTGAGTGTTGAA-2_3	P1	0	0
ATTTCTGCATGGCTAT-2_3	P1	0	1.15795
ATTTCTGCATGTTCGA-2_3	P1	0	0
ATTTCTGGTTGTTGAC-2_3	P1	0	0
CAAAGAAAGGTGTGAC-2_3	P1	0	0
CAAAGAAGTCGCTTAA-2_3	P1	1.45819	1.07543
CAAAGAAGTTCAAAGA-2_3	P1	1.31794	0
CAAAGAATCAGTCACA-2_3	P1	0.717077	0
CAAAGAATCGGCTGTG-2_3	P1	0.749915	0
CAACAACAGCACACCC-2_3	P1	0	0
CAACAACCAATGTCAC-2_3	P1	0.941651	0
CAACAACGTGTGTGGA-2_3	P1	0	0
CAACAACTCCCGAGTG-2_3	P1	0.996836	0
CAACAGTCACTTCCTG-2_3	P1	0	0.996836
CAACAGTTCCACGGGT-2_3	P1	0	0
CAACAGTTCGTAGCCG-2_3	P1	1.14275	0
CAACAGTTCTACCCAC-2_3	P1	1.86551	0
CAACAGTTCTCGCCTA-2_3	P1	0	0
CAACCAACAAAGACGC-2_3	P1	1.02807	0
CAACCAACAATCGCAT-2_3	P1	1.73071	0
CAACCAACAGCTATAC-2_3	P1	1.55745	0
CAACCAAGTGAGAGGG-2_3	P1	0	0
CAACCAATCATGGTAC-2_3	P1	0.739177	0
CAACGATCACACTTAG-2_3	P1	0.70017	0
CAACGATGTTTAGACC-2_3	P1	0.843959	0
CAACGATTCCGTGACG-2_3	P1	0	0
CAACGGCAGACGCATG-2_3	P1	1.67846	0
CAACGGCAGGCTCCCA-2_3	P1	0	0
CAACGGCCACCAGTAT-2_3	P1	0	0
CAACGGCCAGTAGAGC-2_3	P1	0	0
CAACGGCCATAGACTC-2_3	P1	1.18295	0
CAACGGCCATATGAAG-2_3	P1	1.82589	0
CAACGGCTCACACCCT-2_3	P1	1.38908	0
CAAGACTAGTACAGCG-2_3	P1	0	0
CAAGACTCATAGAATG-2_3	P1	0	0
CAAGACTGTATCGAAA-2_3	P1	0	0
CAAGACTTCCTAAACG-2_3	P1	0	0
CAAGAGGAGATGCAGC-2_3	P1	0	0
CAAGAGGGTAAGGAGA-2_3	P1	1.77183	0
CAAGCTAAGAGAGAAC-2_3	P1	1.05518	0
CAAGCTACACGACGCT-2_3	P1	0.711172	0.660749
CAAGGGAAGTATCTGC-2_3	P1	0	0
CAAGGGACAACCTAAC-2_3	P1	0.856585	0
CAAGGGAGTCCACTTC-2_3	P1	0.9512	0.517336
CAAGGGAGTTTCACTT-2_3	P1	1.74813	0
CAAGGGATCCCAACTC-2_3	P1	1.4806	0
CAAGGGATCGCCTTGT-2_3	P1	0	0
CAATACGGTATCTTCT-2_3	P1	0	0
CAATACGGTGCCTTTC-2_3	P1	0.494846	0
CAATGACTCAGCCTCT-2_3	P1	0	0
CAATGACTCCGATTAG-2_3	P1	0	0
CAATGACTCGGTTGTA-2_3	P1	0	0
CAATTTCAGAGAACCC-2_3	P1	0	0
CAATTTCCAGTCAACT-2_3	P1	1.0895	0
CAATTTCCATACGCAT-2_3	P1	0	0
CAATTTCCATGACAAA-2_3	P1	0.884539	0
CACACAAAGACAACAT-2_3	P1	0	1.34644
CACACAAAGATGCTTC-2_3	P1	0	0
CACACAACAACTCCAA-2_3	P1	0	0
CACACAATCGATACGT-2_3	P1	1.82299	0
CACAGATAGAGGATGA-2_3	P1	0.996944	0
CACAGATCAAAGACGC-2_3	P1	1.08976	0
CACAGATGTAACATAG-2_3	P1	0	0
CACAGATGTTCAGTAC-2_3	P1	1.10478	0
CACAGATTCACGGAGA-2_3	P1	0	0
CACAGATTCTTACCAT-2_3	P1	0.874967	0
CACAGGCAGGCTTAAA-2_3	P1	0	0
CACAGGCGTATCGTTG-2_3	P1	0	1.02876
CACAGGCGTATGTGTC-2_3	P1	0	1.06623
CACAGGCGTGACGTCC-2_3	P1	0	0
CACATGAAGAGGTCGT-2_3	P1	0	0
CACATGACAACCACGC-2_3	P1	1.25473	0
CACATGAGTACATACC-2_3	P1	0.607008	0
CACATGATCACGGACC-2_3	P1	0	0
CACATGATCTGCACCT-2_3	P1	0	0
CACCAAAAGCCTGAGA-2_3	P1	0	0
CACCAAAAGCGACAGT-2_3	P1	1.48587	0
CACCAAAGTCAATGGG-2_3	P1	0	0
CACCAAAGTCCTGTCT-2_3	P1	1.16969	0
CACCAAAGTTGTGTAC-2_3	P1	1.90961	0
CACCAAATCATTCATC-2_3	P1	1.57453	0
CACCAAATCTGGAAGG-2_3	P1	0	0
CACCGTTAGGACAGTC-2_3	P1	1.52346	0
CACCGTTAGGTGGTTG-2_3	P1	0	1.52346
CACCGTTAGTGGATAT-2_3	P1	0	0
CACCGTTCATGGAGAC-2_3	P1	0	0
CACGAATCAATTCGTG-2_3	P1	0	0
CACGAATCACGCGTCA-2_3	P1	0	0
CACGAATCAGAACATA-2_3	P1	1.5501	0
CACGAATTCCCTCTAG-2_3	P1	0	0
CACGGGTCAATGGCAG-2_3	P1	0.770712	0
CACGGGTCATCACCAA-2_3	P1	0	0
CACGGGTCATTGCCGG-2_3	P1	1.9083	0
CACGGGTGTGTCTTCC-2_3	P1	0	1.06948
CACGGGTTCATTCGTT-2_3	P1	0	0
CACGTGGAGTCGGCCT-2_3	P1	0.603046	0.597146
CACGTGGGTAGAGGAA-2_3	P1	0	1.63674
CACGTGGTCTTCCAGC-2_3	P1	0	0
CACGTTCAGGATAATC-2_3	P1	0	0
CACGTTCAGGTTGACG-2_3	P1	0	0.880717
CACGTTCCAGTGTATC-2_3	P1	0	0
CACGTTCGTAGGTTTC-2_3	P1	1.03247	0
CACTAAGAGGTTGGAC-2_3	P1	0	0
CACTAAGGTGGTAACG-2_3	P1	1.17826	0
CACTGAAAGAAGATCT-2_3	P1	0	0
CACTGAAAGGGCAATC-2_3	P1	0	0.972367
CACTGAACAGGTGGAT-2_3	P1	0	0
CACTGAATCCACGTAA-2_3	P1	1.04569	0
CACTGGGAGCACGTCC-2_3	P1	0	1.04569
CACTGGGAGTGATAAC-2_3	P1	0	0
CACTGGGTCTCATTGT-2_3	P1	0	0
CACTGTCTCCACATAG-2_3	P1	0	0
CACTTCGCAACCCTAA-2_3	P1	0.954135	0
CACTTCGGTACCCGAC-2_3	P1	0.907179	0.426666
CACTTCGTCTGTCGTC-2_3	P1	0	0
CAGAGCCCAGCGTTTA-2_3	P1	0	0
CAGAGCCGTGATCGTT-2_3	P1	0	0
CAGAGCCTCTTAGCTT-2_3	P1	0	1.78885
CAGATACCAGACCGCT-2_3	P1	1.12629	0
CAGATACGTGGGATTG-2_3	P1	0	0
CAGATACTCCGCCTAT-2_3	P1	0	0
CAGATACTCTTCTAAC-2_3	P1	0.780898	0
CAGATCAGTCCAGAAG-2_3	P1	0	0
CAGATCAGTGGCAGAT-2_3	P1	0	1.28795
CAGATTGGTTGGTGTT-2_3	P1	0	0
CAGATTGGTTTCGCTC-2_3	P1	0.587716	0
CAGCAATAGTAGAATC-2_3	P1	0.892121	0
CAGCAATGTATTGACC-2_3	P1	0	0
CAGCACGAGAGGGTCT-2_3	P1	0	0
CAGCACGAGCTGAGCA-2_3	P1	0	0
CAGCACGTCTACTATC-2_3	P1	0	0
CAGCAGCAGGGATCAC-2_3	P1	0	0
CAGCAGCCACTCCCTA-2_3	P1	0.773342	0
CAGCAGCCATGATGCT-2_3	P1	2.66819	0
CAGCCAGTCATTCCTA-2_3	P1	0	0
CAGCCAGTCCTTCAGC-2_3	P1	0	0
CAGCCAGTCTCGCTCA-2_3	P1	0	0
CAGCGTGCAATGAGCG-2_3	P1	0	0
CAGGCCATCCACGTAA-2_3	P1	0.65773	0
CAGGCCATCCCGTTCA-2_3	P1	0	0
CAGGCCATCGAACGGA-2_3	P1	0	0
CAGGGCTCACTTCAGA-2_3	P1	1.062	1.25187
CAGGGCTTCATGGAGG-2_3	P1	1.39899	0
CAGGGCTTCATGTCTT-2_3	P1	0.934083	0
CAGGTATAGGCATGGT-2_3	P1	0	0
CAGGTATCAGAATGTA-2_3	P1	0	0
CAGGTATGTAAGTTAG-2_3	P1	0.622128	0
CAGTGCGAGCAATAGT-2_3	P1	0	0
CAGTGCGAGCCAAGCA-2_3	P1	0	0
CAGTTAGAGCCGGAAT-2_3	P1	0	0
CAGTTAGCAGCTCTGG-2_3	P1	0	0
CAGTTAGCAGGTGTGA-2_3	P1	0	0
CAGTTAGGTACGAAAT-2_3	P1	1.39286	0
CAGTTAGTCATCCTGC-2_3	P1	1.49987	0
CAGTTCCCATCTAGAC-2_3	P1	0	1.20018
CAGTTCCGTCCTCAGG-2_3	P1	0	0
CAGTTCCTCGCTAAAC-2_3	P1	0	0
CATAAGCAGCCTGAAG-2_3	P1	1.09199	0
CATAAGCCAGAGGAAA-2_3	P1	1.20384	0
CATACAGAGTCCTGCG-2_3	P1	0	0
CATACAGGTGTCCAAT-2_3	P1	0	0
CATACAGTCGCCGAAC-2_3	P1	0	0
CATACCCAGATCGACG-2_3	P1	0	0
CATACCCCAAGGCAAC-2_3	P1	0	0
CATACCCCATTGAAGA-2_3	P1	0	0
CATACCCGTGCGGATA-2_3	P1	0	0.525173
CATACTTCATTCAGCA-2_3	P1	0	0.775738
CATACTTTCTCGTTTA-2_3	P1	0	0
CATAGACGTAGAATGT-2_3	P1	1.82328	0
CATAGACGTCTCTCTG-2_3	P1	0	0
CATAGACGTGAGATCG-2_3	P1	0	0
CATAGACGTTGCTTGA-2_3	P1	1.96765	0.709121
CATCAAGAGCAGCACA-2_3	P1	0	0
CATCAAGAGGTACAGC-2_3	P1	0	0
CATCAAGCAAAGTGTA-2_3	P1	1.55627	0
CATCAAGCACGAGGTA-2_3	P1	1.08923	0
CATCAAGCAGATCCTA-2_3	P1	0	0
CATCAAGGTCGTCATA-2_3	P1	0	0
CATCAAGTCAAGCCAT-2_3	P1	0	0
CATCAAGTCTGGCCGA-2_3	P1	0	0
CATCCACGTGGCTCTG-2_3	P1	1.48461	0
CATCCCAAGATCGCCC-2_3	P1	1.45776	0
CATCCCAAGCTGACAG-2_3	P1	0.572727	0
CATCCCACACATGACT-2_3	P1	0	0
CATCCCACAGGTAGTG-2_3	P1	0	0
CATCCCACAGTAGAAT-2_3	P1	1.18641	0
CATCCGTAGTTTCGAC-2_3	P1	0.856157	0
CATCCGTCAAATCAAG-2_3	P1	0	0
CATCCGTGTACCTAAC-2_3	P1	1.51399	0
CATCCGTGTCTCAGGC-2_3	P1	0.811243	0
CATCCGTTCCACGTAA-2_3	P1	0	0
CATCGCTAGGTGGTTG-2_3	P1	0	0
CATCGCTCAAGGATGC-2_3	P1	0	0
CATCGCTTCTCTAGGA-2_3	P1	1.05129	0
CATCGGGTCGTCCTTG-2_3	P1	0	0
CATCGTCAGACATGCG-2_3	P1	0	0
CATCGTCGTGCCTTCT-2_3	P1	0	0
CATCGTCGTGCGAGTA-2_3	P1	0	0
CATGAGTAGTAGTCTC-2_3	P1	0	0
CATGAGTCAGCGAACA-2_3	P1	0	0
CATGAGTCATCCCACT-2_3	P1	0.888144	1.38727
CATGCAAAGTGCGACA-2_3	P1	0	0
CATGCAAGTAACATCC-2_3	P1	0	0
CATGCAATCTATACTC-2_3	P1	0	0
CATGCCTAGCGCAATG-2_3	P1	1.01286	0
CATGCCTCAACGACTT-2_3	P1	0	0
CATGCCTCATCTAGAC-2_3	P1	0.622928	0
CATGCCTGTGATACTC-2_3	P1	0.950226	0
CATGCCTTCTATTCGT-2_3	P1	0	0
CATGCTCAGAATGTTG-2_3	P1	0	0
CATGCTCAGAGCACTG-2_3	P1	0.846309	0
CATGGATAGCCGAACA-2_3	P1	0.80323	0.846309
CATGGATAGGATACGC-2_3	P1	0.755317	0
CATGGATCAACACACT-2_3	P1	0	0
CATGGATCAACCGCCA-2_3	P1	0	0.828911
CATGGATTCTACTCAT-2_3	P1	0.62363	0
CATGGTACAACACACT-2_3	P1	0	0
CATGGTATCAACTGGT-2_3	P1	0	0
CATTCATCAACATACC-2_3	P1	0	0
CATTCATCACTTGAGT-2_3	P1	0	0
CATTCATTCATACAGC-2_3	P1	0.667705	0
CATTCATTCTTTGATC-2_3	P1	0	0
CATTCCGAGGCTAACG-2_3	P1	0	0
CATTCCGCATACCATG-2_3	P1	0	0
CATTCTAAGAGGTGCT-2_3	P1	0	0
CATTCTACAATCGCAT-2_3	P1	0	1.8576
CATTCTACATGGAGAC-2_3	P1	0	0
CATTCTAGTCATCACA-2_3	P1	1.57803	0
CATTCTAGTGCGAGTA-2_3	P1	0	0
CATTCTATCAAGCGTT-2_3	P1	1.54052	0
CATTCTATCTTTCGAT-2_3	P1	0.733675	0
CATTGAGAGCTGCGAA-2_3	P1	1.16565	0
CATTGAGAGGCGAAGG-2_3	P1	0.78535	1.16565
CATTGAGAGGGCAACT-2_3	P1	0	0
CATTGAGCAAGATGGC-2_3	P1	2.10091	0
CATTGAGCATTGTACG-2_3	P1	0.700528	0
CATTGCCCAAGTGGTG-2_3	P1	1.15022	0
CATTGCCTCGAGCCAC-2_3	P1	0	0
CATTGTTAGCAAGTGC-2_3	P1	0	0
CATTTCAAGGTAGTAT-2_3	P1	0	0
CATTTCACATGTGGCC-2_3	P1	0.632743	0
CATTTCAGTAAGTTGA-2_3	P1	0	0
CATTTCAGTGGTCTTA-2_3	P1	0	0
CATTTCAGTTGGAGAC-2_3	P1	2.03283	0
CATTTCATCTCAATCT-2_3	P1	0.836771	1.46276
CCAAGCGGTACCAGAG-2_3	P1	0	0
CCAATGAAGAAATTCG-2_3	P1	0	0
CCAATGAAGGATATGT-2_3	P1	0	0
CCAATGAAGTCATGCT-2_3	P1	0	0
CCAATGAAGTGAGTTA-2_3	P1	0	0
CCAATGACATGTGCCG-2_3	P1	0	0
CCAATGAGTGCAATGG-2_3	P1	0	0
CCAATGATCAACGAGG-2_3	P1	0	0
CCAATGATCATGAGAA-2_3	P1	1.55333	0.698185
CCAATTTAGGCCACTC-2_3	P1	0	1.55333
CCAATTTGTTGCATTG-2_3	P1	0.652174	0
CCAATTTTCTCCCTAG-2_3	P1	0	0
CCACAAAAGGACTGGT-2_3	P1	0	0.64139
CCACAAACACTATCGA-2_3	P1	1.46454	0
CCACAAAGTGTGGTCC-2_3	P1	0	0.745988
CCACAAATCACGGGCT-2_3	P1	1.25977	0
CCACACTAGAACCGCA-2_3	P1	0	0
CCACACTCAGTCTTCC-2_3	P1	0	0
CCACACTGTAGCGCTC-2_3	P1	0.600657	0
CCACACTGTATCGATC-2_3	P1	0	0.973288
CCACCATTCAGGACAG-2_3	P1	0	0
CCACCATTCTGGCCGA-2_3	P1	1.84068	0
CCACGAGAGTAAGCAT-2_3	P1	0	0
CCACGAGCACGCTTAA-2_3	P1	0	0
CCACGAGGTGATGGCA-2_3	P1	0	0
CCACGAGTCCACGTCT-2_3	P1	1.49789	0
CCACGTTAGATAACAC-2_3	P1	0	0
CCACGTTCAAGTCGTT-2_3	P1	0.808645	0
CCACGTTGTGCGCTCA-2_3	P1	1.50684	0.808645
CCACGTTTCAAGAATG-2_3	P1	1.09955	0
CCACGTTTCTAATTCC-2_3	P1	1.3355	0
CCACTTGAGTTTGTCG-2_3	P1	0.612724	0
CCACTTGCACGTGTGC-2_3	P1	0	0
CCACTTGGTAAGGTCG-2_3	P1	0	0
CCACTTGGTCGCAACC-2_3	P1	0.936528	0
CCATAAGCAATCCTAG-2_3	P1	1.05232	0
CCATAAGGTAATGCTC-2_3	P1	1.12213	0.483306
CCATAAGGTGTTACTG-2_3	P1	0	0
CCATCACGTAGCTAAA-2_3	P1	0.981698	0
CCATCACTCCATTGGA-2_3	P1	1.1899	0
CCATCACTCTGCTGAA-2_3	P1	1.41071	0
CCCAACTCAGAATTCC-2_3	P1	0	0
CCCAACTCAGAGGTAC-2_3	P1	0	0
CCCAACTCAGCCTATA-2_3	P1	0	0
CCCAACTCATCATTGG-2_3	P1	0	0
CCCAACTGTAACATCC-2_3	P1	0	0
CCCAACTGTTATTCTC-2_3	P1	0	0
CCCAACTTCCATATGG-2_3	P1	0.628836	0
CCCATTGAGCCGATAG-2_3	P1	0	0
CCCATTGAGTAACCTC-2_3	P1	0	1.14217
CCCATTGAGTTTGTCG-2_3	P1	0	0
CCCATTGCAGAGTCTT-2_3	P1	0	0
CCCATTGGTGAGTCAG-2_3	P1	0	0
CCCATTGTCAACTGGT-2_3	P1	0	0
CCCGAAGGTTGCCGCA-2_3	P1	0.792229	0
CCCGAAGTCCATTTGT-2_3	P1	0	0
CCCGAAGTCGTAACCA-2_3	P1	0	0
CCCGGAAAGCTGACAG-2_3	P1	0	0
CCCGGAAAGTAATTGG-2_3	P1	0	0
CCCGGAAAGTTTCGAC-2_3	P1	0	0
CCCGGAACACACGGTC-2_3	P1	1.74469	0
CCCGGAACAGGTGTGA-2_3	P1	0	0
CCCGGAAGTACAACGG-2_3	P1	0	0
CCCGGAAGTAGCTTTG-2_3	P1	1.01949	0
CCCGGAAGTCGACTGC-2_3	P1	0	0
CCCGGAAGTCTACATG-2_3	P1	1.4539	0
CCCTAACCAATCGAAA-2_3	P1	0	0
CCCTAACGTATGGAAT-2_3	P1	0	0
CCCTCAAAGAGAAGGT-2_3	P1	0	0
CCCTCAAGTGAGCCAA-2_3	P1	1.10438	0
CCCTCAATCCTACAAG-2_3	P1	0.842338	0
CCCTCAATCTGGTTGA-2_3	P1	0.498168	0
CCCTCTCGTACACTCA-2_3	P1	0.637919	0
CCCTCTCGTAGACAGC-2_3	P1	0	0
CCCTCTCTCCGCGATG-2_3	P1	0	0
CCCTGATCAAATTAGG-2_3	P1	0	0
CCCTGATTCAGTCCGG-2_3	P1	0.985541	0
CCCTGATTCTCTCCGA-2_3	P1	1.7052	0
CCCTTAGAGGTTTACC-2_3	P1	0.708074	0
CCCTTAGGTTGCCGCA-2_3	P1	0	0
CCGAACGGTATGACAA-2_3	P1	0	0
CCGAACGGTTAACCTG-2_3	P1	0	0
CCGAACGTCAGCTTCC-2_3	P1	0	0
CCGATCTTCACTGTTT-2_3	P1	0.610794	0
CCGATCTTCTCGCAGG-2_3	P1	0	0
CCGATGGAGAGGCTGT-2_3	P1	1.97225	0
CCGATGGAGGTACTGG-2_3	P1	0	0
CCGATGGCAATCGCGC-2_3	P1	0	0
CCGATGGCAGTGCGCT-2_3	P1	0	0
CCGATGGCATAGGTTC-2_3	P1	0	0
CCGATGGCATGCACTA-2_3	P1	0	0
CCGATGGGTCTGCGCA-2_3	P1	0	0
CCGATGGGTTAATCGC-2_3	P1	0	0
CCGATGGTCGGCGATC-2_3	P1	0	0
CCGCAAGAGGTGAGCT-2_3	P1	1.67846	1.26632
CCGCAAGTCCCATTTA-2_3	P1	0.941365	0
CCGGACACAAATAGCA-2_3	P1	1.11985	0
CCGGGTAGTTCTTCAT-2_3	P1	1.84673	0
CCGGGTAGTTGATCGT-2_3	P1	0	0
CCGGGTATCTCCAAGA-2_3	P1	0.741414	0
CCGGTAGAGTCAAGCG-2_3	P1	0	0
CCGGTAGCACTCTCGT-2_3	P1	0.56153	0
CCGGTGAAGTAACAGT-2_3	P1	0	0
CCGGTGAAGTGCACAG-2_3	P1	0	0
CCGGTGAGTAACCCTA-2_3	P1	0	0
CCGTAGGCACGGCACT-2_3	P1	0	0
CCGTAGGGTACGTGAG-2_3	P1	0	0
CCGTGAGCACACTTAG-2_3	P1	0	0
CCGTGAGCAGTAACCT-2_3	P1	1.88979	0
CCGTGAGCATCATTTC-2_3	P1	0	0
CCGTGAGTCCCAGGAC-2_3	P1	0	0
CCGTTCACAAGTATAG-2_3	P1	0.819071	0
CCTAACCGTACTGCCG-2_3	P1	1.15668	0
CCTAAGAAGTATAGAC-2_3	P1	1.78636	0
CCTAAGAGTTCGGTCG-2_3	P1	1.72995	0
CCTAAGAGTTGGAGAC-2_3	P1	1.23286	0
CCTACGTCACGTTCGG-2_3	P1	0	0
CCTACGTTCCCGTGAG-2_3	P1	1.02784	0
CCTATCGCATCCGTTC-2_3	P1	1.3275	0
CCTATCGTCTACACTT-2_3	P1	0	0
CCTCAACCAATCCTTT-2_3	P1	0	0.46874
CCTCAACCAGTGCCTG-2_3	P1	0	0
CCTCAACGTCTCAGAT-2_3	P1	1.03113	0
CCTCAACGTGCTAGCC-2_3	P1	0	0
CCTCAACTCAAACCCA-2_3	P1	0	1.58566
CCTCAACTCAGTCTTT-2_3	P1	0	0
CCTCACAAGCATTGTC-2_3	P1	0	0
CCTCACACAACAGCTT-2_3	P1	0	0
CCTCACACAAGCTGTT-2_3	P1	0	0
CCTCACACATCGGAAG-2_3	P1	0	0
CCTCACAGTAGCTAAA-2_3	P1	0	0
CCTCACAGTTAAGACA-2_3	P1	0	0
CCTCACATCTCCTGAC-2_3	P1	1.69188	0
CCTCAGTAGGCCCAAA-2_3	P1	0	0
CCTCAGTAGGTTCTAC-2_3	P1	0	0.962858
CCTCAGTAGTGGTTCT-2_3	P1	0	0
CCTCAGTCAGGGTCTC-2_3	P1	0	1.24584
CCTCAGTGTCGCGTTG-2_3	P1	1.57712	0
CCTCAGTTCCCAAGCG-2_3	P1	1.4806	0
CCTCATGGTATCGATC-2_3	P1	0	0
CCTCATGGTGATCGTT-2_3	P1	0	0
CCTCCAAAGGATCATA-2_3	P1	1.70152	0
CCTCCAACATAGTCAC-2_3	P1	0.730592	0
CCTCCAACATCTAACG-2_3	P1	0	0
CCTCCAAGTCCACTTC-2_3	P1	0	0
CCTCCAATCTATACTC-2_3	P1	1.23226	0
CCTCCTCAGAATTTGG-2_3	P1	0	1.23226
CCTCCTCAGCCATTCA-2_3	P1	1.65672	0
CCTCCTCAGCTGACCC-2_3	P1	1.10593	0
CCTCTAGCAATGAACA-2_3	P1	1.33236	0
CCTCTAGCAGTAACGG-2_3	P1	0	1.12898
CCTCTAGGTTCACCGG-2_3	P1	1.36798	0
CCTCTCCAGCAGTCTT-2_3	P1	0	0
CCTCTCCCACTGCGTG-2_3	P1	0	0
CCTCTCCGTGGATCAG-2_3	P1	0	0
CCTGCATCACGGCGTT-2_3	P1	0	0
CCTGCATCATGAAGGC-2_3	P1	1.03399	0
CCTGCATTCCTAAACG-2_3	P1	0	0
CCTGTTGCATAGACTC-2_3	P1	1.1113	0
CCTGTTGGTAGGAGGG-2_3	P1	0	0
CCTTCAGAGCAACTCT-2_3	P1	1.1157	0
CCTTCAGCAACTCGAT-2_3	P1	0	0
CCTTCAGCATGAGAAT-2_3	P1	0	0
CCTTCAGTCATTACGG-2_3	P1	0	0
CCTTGTGAGCAATAGT-2_3	P1	0	0
CCTTGTGAGGGCAGTT-2_3	P1	1.21232	0
CCTTGTGGTCCCGTGA-2_3	P1	0	1.74441
CCTTGTGTCGGTCTAA-2_3	P1	0	0
CCTTTGGCACTCCACT-2_3	P1	0	0.913659
CGAAGGACAACGATTC-2_3	P1	0	0.8585
CGAAGGACAAGCGCTC-2_3	P1	0	0
CGAAGGAGTGGACTAG-2_3	P1	0	0
CGAAGTTAGTATCCTG-2_3	P1	0	0
CGAAGTTTCCGTCCTA-2_3	P1	0	0
CGAAGTTTCGCATAGT-2_3	P1	0.938608	0
CGAAGTTTCTACTCAT-2_3	P1	0	0
CGAATTGAGAAGCTCG-2_3	P1	0.945099	0
CGAATTGTCCAATGCA-2_3	P1	1.59386	0
CGACAGCGTATTAAGG-2_3	P1	1.18705	0
CGACAGCGTGCAACGA-2_3	P1	0	0
CGAGAAGCAAGACAAT-2_3	P1	0	0
CGAGAAGTCAGACATC-2_3	P1	0	0
CGAGGAAAGCGCCATC-2_3	P1	0.926644	0
CGAGGAAAGCGTGAGT-2_3	P1	0.880304	0.567022
CGAGGAAAGCTGGAGT-2_3	P1	0	0
CGAGGAACATAGCTGT-2_3	P1	0	0.994898
CGAGGAATCATTGAGC-2_3	P1	0	0
CGAGGCTCAACACGTT-2_3	P1	1.4986	0
CGAGGCTCAGCTACCG-2_3	P1	1.19792	0
CGAGGCTCAGGCCTGT-2_3	P1	0	1.19792
CGAGGCTTCTGCGATA-2_3	P1	1.25923	1.75918
CGAGTGCAGCCTGTGC-2_3	P1	0	0
CGAGTGCAGTCTTCCC-2_3	P1	1.00797	0.755078
CGAGTGCGTACGACAG-2_3	P1	0	0
CGAGTTAAGGACACTG-2_3	P1	0	0
CGAGTTACACATATGC-2_3	P1	0	0
CGAGTTACACGCCAGT-2_3	P1	0	0
CGAGTTAGTAATTGGA-2_3	P1	0	0
CGAGTTATCTGCGGGT-2_3	P1	0	0
CGATGCGCAGTACTAC-2_3	P1	0	0
CGATGGCAGAATCGAT-2_3	P1	0	0
CGATGGCAGTATTCCG-2_3	P1	0	0.777641
CGATGGCCACGTTGGC-2_3	P1	0	0
CGCAGGTGTCCATCTC-2_3	P1	0	0
CGCAGGTGTGACTGTT-2_3	P1	0	0
CGCAGGTGTGTTAAAG-2_3	P1	0	0
CGCAGGTTCACTGTCC-2_3	P1	0.980829	0
CGCATAAAGCCTAGGA-2_3	P1	0	0
CGCATAAAGGATACCG-2_3	P1	0	0
CGCATAAAGTAATCCC-2_3	P1	1.85509	0
CGCATAAGTATCTCGA-2_3	P1	0	0
CGCATGGAGAAGCCTG-2_3	P1	2.48198	0
CGCATGGAGTAGGGTC-2_3	P1	1.15192	0
CGCATGGGTAACAGGC-2_3	P1	0	0
CGCATGGGTCAGACGA-2_3	P1	0	0
CGCATGGTCCACTTTA-2_3	P1	0	1.33488
CGCATGGTCGCGTTTC-2_3	P1	0	0
CGCCAGAAGTAAGAGG-2_3	P1	0.668307	0
CGCCAGACAAACACCT-2_3	P1	1.79162	0
CGCCATTAGAGCAGCT-2_3	P1	0	0
CGCCATTCAGGAGGAG-2_3	P1	0	0
CGCGTGAAGAGTTCGG-2_3	P1	0	0
CGCGTGAAGATGGCGT-2_3	P1	1.26249	0
CGCGTGACAACTGATC-2_3	P1	0	0
CGCGTGACAGACCGCT-2_3	P1	0	0
CGGAACCAGGCCACCT-2_3	P1	0	0
CGGAACCAGTGGCAGT-2_3	P1	0	0
CGGAACCGTGATAGAT-2_3	P1	0	0
CGGAACCTCGCGGACT-2_3	P1	0	0
CGGAATTCAGTTTCAG-2_3	P1	1.07264	0
CGGAATTCATGACAGG-2_3	P1	1.39259	0
CGGAATTTCGGATACT-2_3	P1	1.37721	0
CGGAATTTCGTAGTCA-2_3	P1	0	0
CGGACACGTCACAGTT-2_3	P1	0	0
CGGACACGTCATCCCT-2_3	P1	0	0
CGGACACGTGGGATTG-2_3	P1	0	0
CGGACACTCATGAGTC-2_3	P1	0	1.47955
CGGAGAACAAACGTGG-2_3	P1	0	0
CGGAGAAGTCGTATGT-2_3	P1	0	0
CGGAGAATCGAGATGG-2_3	P1	0	0
CGGCAGTAGTTGTCAC-2_3	P1	0	0
CGGCAGTCAACAGTGG-2_3	P1	0	0
CGGCAGTGTAGCGTCC-2_3	P1	0	0
CGGGACTAGAGCATTA-2_3	P1	0	0
CGGGACTGTGTCCTAA-2_3	P1	0	0
CGGGACTTCGACGACC-2_3	P1	0	0
CGGGCATAGTAGATCA-2_3	P1	1.52769	1.07939
CGGGCATGTTTCACAG-2_3	P1	1.88788	0.543196
CGGGCATTCCTGTTAT-2_3	P1	0	0
CGGGTCACAGCGGTCT-2_3	P1	0	0
CGGGTGTAGACTTCGT-2_3	P1	0	0
CGGTCAGCAAGATCCT-2_3	P1	1.31821	0
CGGTCAGCACTAGGTT-2_3	P1	0	0
CGGTCAGGTTGAATCC-2_3	P1	1.17099	0
CGGTCAGTCATTGGTG-2_3	P1	0	0
CGGTCAGTCGTCCTTG-2_3	P1	0	0
CGTAATGCAAAGGAGA-2_3	P1	0	0
CGTAGTAGTCAGGTGA-2_3	P1	0	0
CGTCAAAAGAAACCCG-2_3	P1	0.711594	0
CGTCAAAAGGCTCTAT-2_3	P1	0	0
CGTCAAAGTCGCAGTC-2_3	P1	0	0
CGTCAAAGTGAAGCGT-2_3	P1	0.72118	0
CGTCCATCATCGGAGA-2_3	P1	0	1.13582
CGTCCATGTCGATTCA-2_3	P1	1.67528	0
CGTCCATGTGTAAATG-2_3	P1	1.39842	0
CGTGAATAGAATTCAG-2_3	P1	0	0
CGTGAATAGGAGGGTG-2_3	P1	0	0
CGTGAATGTGTCGCTG-2_3	P1	0	0
CGTGAATTCCGGCTTT-2_3	P1	0	0
CGTGAATTCGTTACCC-2_3	P1	1.18405	0
CGTGATAAGGTGGCTA-2_3	P1	0	0
CGTGATAGTGGCCACT-2_3	P1	0	0
CGTTAGACAAGTGCTT-2_3	P1	0	0
CGTTCTGAGTAGTGCG-2_3	P1	0	0
CGTTCTGGTCGATTCA-2_3	P1	0	0
CTAACCCCAAGTGGTG-2_3	P1	1.86103	0
CTAACCCGTCATCAGT-2_3	P1	0	0
CTAACCCGTCGCACAC-2_3	P1	1.70483	0
CTAACCCGTTCCAAAC-2_3	P1	0	1.17872
CTAACCCTCATCGGGC-2_3	P1	0	0
CTAACCCTCGTGGAAG-2_3	P1	0	0
CTAACTTAGATTGAGT-2_3	P1	0	1.4864
CTAACTTAGCTGACAG-2_3	P1	0	0
CTAACTTTCTTCTTCC-2_3	P1	1.14589	0
CTAAGTGAGACATAAC-2_3	P1	0	0.728812
CTACAGAAGCCGTTAT-2_3	P1	1.154	0
CTACAGACACGACGAA-2_3	P1	0	0
CTACATTAGTGAGGTC-2_3	P1	1.11833	0
CTACATTGTTGCCGAC-2_3	P1	0	0
CTACATTTCGGCGATC-2_3	P1	0	0.825796
CTACCCAGTTCTCCTG-2_3	P1	1.22237	0
CTACCCAGTTGGCCGT-2_3	P1	1.39111	0
CTACCTGAGATGGCGT-2_3	P1	1.92071	0
CTACCTGAGCATTTCG-2_3	P1	0	0
CTACCTGCAAGTTTGC-2_3	P1	0	0
CTACCTGTCAAGAGTA-2_3	P1	0	0
CTACGGGAGAGTCAAT-2_3	P1	0	0
CTACTATAGCTAAACA-2_3	P1	1.22559	0
CTACTATTCATTTGCT-2_3	P1	0	0
CTAGACAGTAGAGCTG-2_3	P1	0	0
CTAGACAGTCCTGAAT-2_3	P1	0	0
CTAGGTACACATACGT-2_3	P1	1.08042	1.71709
CTAGGTAGTGGAGAAA-2_3	P1	0	0
CTAGGTAGTTGCTAGT-2_3	P1	1.20327	0
CTAGGTATCGTGCGAC-2_3	P1	0.819994	0
CTATAGGAGACGCTCC-2_3	P1	1.83177	0
CTATAGGAGATCCTAC-2_3	P1	0	0
CTATAGGAGCTACTGT-2_3	P1	0	0
CTATAGGAGGGTTAAT-2_3	P1	0	0
CTATAGGGTCATGGCC-2_3	P1	0.685682	0
CTATCCGAGGTAGCCA-2_3	P1	0	0
CTATCCGGTCCAATCA-2_3	P1	0	0
CTATCCGTCCTTGAAG-2_3	P1	0	0
CTATCCGTCTCATTTG-2_3	P1	0	0
CTATCTAAGCTCCGAC-2_3	P1	0	0
CTATCTAAGTGCACAG-2_3	P1	1.21682	0
CTCAACCAGGTAGCAC-2_3	P1	0	0
CTCAACCAGTCATACC-2_3	P1	0	0
CTCAAGACAGTTAGAA-2_3	P1	0	0
CTCAAGAGTAGTACGG-2_3	P1	0	0.798697
CTCAAGAGTCTAGATC-2_3	P1	0	0
CTCAAGAGTGCTCGTG-2_3	P1	0	0
CTCAAGATCATCTACT-2_3	P1	0	1.20507
CTCAAGATCTCGTTTA-2_3	P1	0	0
CTCAATTCAGACACAG-2_3	P1	0	1.33716
CTCAATTGTACGAGCA-2_3	P1	0	0
CTCAATTGTCCGAAAG-2_3	P1	0	0
CTCAATTGTGGATTTC-2_3	P1	0	0
CTCAATTGTGGTAATA-2_3	P1	0	0
CTCAATTTCTTTCCAA-2_3	P1	1.87773	0
CTCACTGAGGCATCAG-2_3	P1	1.88931	0.869056
CTCACTGCACTGTCGG-2_3	P1	0	1.88931
CTCACTGTCACATTGG-2_3	P1	1.17045	0
CTCACTGTCCCTCTAG-2_3	P1	0.792295	0
CTCAGAAAGATCCTAC-2_3	P1	0.97155	0.338484
CTCAGAAGTACGATGG-2_3	P1	0	0
CTCAGAAGTACGTAGG-2_3	P1	0	0
CTCAGAATCGCGCCAA-2_3	P1	1.45642	0
CTCAGGGAGCTGCCAC-2_3	P1	1.05867	0
CTCAGGGAGTAGTGCG-2_3	P1	0	1.05867
CTCAGGGAGTCACTAC-2_3	P1	0.63432	1.22338
CTCAGGGCATTGACCA-2_3	P1	1.30025	0
CTCAGGGTCATTCATC-2_3	P1	1.37775	0
CTCAGTCAGACTTCCA-2_3	P1	1.52248	0.465738
CTCAGTCAGTGAATAC-2_3	P1	0.857288	0
CTCAGTCGTAAGGAGA-2_3	P1	0	0
CTCAGTCGTATCGTAC-2_3	P1	0	0
CTCAGTCGTCACGCTG-2_3	P1	1.07087	0
CTCAGTCTCGTGAGAG-2_3	P1	1.31801	0
CTCATCGAGGGACCAT-2_3	P1	0	0
CTCATCGAGTACTGGG-2_3	P1	0	1.10681
CTCATCGCAGTTTGGT-2_3	P1	0	0
CTCATCGCATGAGTAA-2_3	P1	0	0
CTCATCGGTCAGGAGT-2_3	P1	0	0
CTCATGCAGCTTTCTT-2_3	P1	0.664666	0
CTCATTAAGAAGTCTA-2_3	P1	0	0
CTCATTAAGCAGGCTA-2_3	P1	0	0
CTCATTATCAGGCGAA-2_3	P1	0	0
CTCCAACTCCGATAAC-2_3	P1	0	0
CTCCACAGTACCGTCG-2_3	P1	0	0
CTCCATGAGAGCATAT-2_3	P1	0	0
CTCCATGAGCACTCCG-2_3	P1	1.78273	0
CTCCATGAGCTTACGT-2_3	P1	1.14057	0
CTCCATGGTACTCCCT-2_3	P1	0	0
CTCCATGTCAGCAGAG-2_3	P1	0.910717	0
CTCCCAAGTCGCATTA-2_3	P1	0	0
CTCCCTCAGCAGAAAG-2_3	P1	0.928538	1.20835
CTCCCTCCACACGTGC-2_3	P1	1.03986	0.928538
CTCCCTCGTTGGAGAC-2_3	P1	0	0
CTCCGATAGAGCATTA-2_3	P1	0	0
CTCCGATAGCGGATCA-2_3	P1	0.894936	0
CTCCGATAGGTACCTT-2_3	P1	1.44137	0
CTCCGATGTTCATCGA-2_3	P1	0	0
CTCCGATTCATGGCCG-2_3	P1	0.566527	0
CTCCGATTCTAAACGC-2_3	P1	0.747507	0
CTCCTCCAGATCGACG-2_3	P1	0	0
CTCCTCCCACCCTGTT-2_3	P1	0	0
CTCCTTTTCGCAAGAG-2_3	P1	0	0
CTCCTTTTCTCACGAA-2_3	P1	0	0
CTCCTTTTCTCTAAGG-2_3	P1	0	0
CTCGAGGGTCCTCCAT-2_3	P1	0	0
CTCTCAGGTCGAACGA-2_3	P1	0.804253	0
CTCTCGACACAGTGTT-2_3	P1	1.44839	0
CTCTCGACATGGTACT-2_3	P1	1.07238	0
CTCTGGTAGCAATAAC-2_3	P1	0	0
CTCTGGTGTCCGGACT-2_3	P1	0	0
CTCTGGTGTGCACGCT-2_3	P1	0.829165	0
CTCTGGTGTTGCATAC-2_3	P1	0	0.498168
CTCTGGTGTTGCATTG-2_3	P1	0	0
CTCTGGTTCGGCCTTT-2_3	P1	0	0
CTGAATGAGAGGTTTA-2_3	P1	0	0
CTGAATGCATCGATCA-2_3	P1	1.25482	0
CTGAATGCATTACGGT-2_3	P1	1.36276	0
CTGAATGTCTCGGTAA-2_3	P1	0	0
CTGAGCGAGGTCCCTG-2_3	P1	0	0
CTGAGCGCAGCGAGTA-2_3	P1	0	0
CTGAGCGGTTGGTAGG-2_3	P1	1.67071	0
CTGATCCAGTCGCTAT-2_3	P1	0	0
CTGATCCAGTTGTACC-2_3	P1	0	0
CTGATCCCAGAGTTGG-2_3	P1	0	0
CTGATCCGTCATACCA-2_3	P1	0	0
CTGATCCGTGCAGTGA-2_3	P1	1.37338	0
CTGATCCTCGAAGTGG-2_3	P1	0	0
CTGCAGGTCCATTGCC-2_3	P1	1.78512	0
CTGCCATAGACAACAT-2_3	P1	0	0
CTGCCATCACTCCGGA-2_3	P1	0	0
CTGCCATGTTTACCAG-2_3	P1	0.799034	0
CTGCCATTCTATCACT-2_3	P1	0	0
CTGCCTAAGAGAACCC-2_3	P1	0	0
CTGCCTACACGTACTA-2_3	P1	0	1.09981
CTGCCTAGTTGGCTAT-2_3	P1	1.02142	0
CTGCCTATCAAGAAAC-2_3	P1	0	0
CTGCCTATCCATCTGC-2_3	P1	0	0
CTGCGAGAGCTCAGAG-2_3	P1	1.08016	0
CTGCGAGGTTCAAAGA-2_3	P1	2.02652	0
CTGCTCAAGACTACGG-2_3	P1	0	0
CTGCTCAAGTAGACAT-2_3	P1	0	0
CTGCTCACAATTAGGA-2_3	P1	0	0
CTGCTCAGTACGGCAA-2_3	P1	0.926	0
CTGCTCAGTCCCGTGA-2_3	P1	0	0
CTGCTCAGTCGTGGTC-2_3	P1	0	0
CTGCTCATCCGCGATG-2_3	P1	2.04329	0
CTGCTCATCTCTGCCA-2_3	P1	1.57393	0
CTGGACGAGTCGCCAC-2_3	P1	1.39888	0
CTGGACGCAGATAAAC-2_3	P1	0	0
CTGGCAGCACTAGAGG-2_3	P1	0.769591	0
CTGGCAGGTAATGATG-2_3	P1	0	1.19929
CTGGTCTAGACCAACG-2_3	P1	1.5388	0
CTGGTCTAGTGGCGAT-2_3	P1	0	0
CTGGTCTCAGTCGGTC-2_3	P1	0	0
CTGGTCTGTGAGACCA-2_3	P1	1.26104	0
CTGGTCTGTGGCAGAT-2_3	P1	0	0
CTGGTCTGTTAAAGTG-2_3	P1	0	0
CTGGTCTTCTACTTCA-2_3	P1	0	0
CTGTACCGTTCTCGCT-2_3	P1	0.973903	1.09928
CTGTACCTCCTTGACC-2_3	P1	1.28891	0.973903
CTGTAGACAATTGAAG-2_3	P1	1.88126	0
CTGTAGAGTCACTCGG-2_3	P1	0	0
CTGTAGAGTGCCAAGA-2_3	P1	0	0
CTGTAGATCGCTCCTA-2_3	P1	1.48958	0
CTGTATTCAAACGTGG-2_3	P1	0.987968	0
CTGTATTCAAAGCACG-2_3	P1	0	0
CTGTATTCAACACAAA-2_3	P1	0.783537	0
CTGTATTTCAAGTTGC-2_3	P1	0.794151	0
CTGTCGTAGTGCGACA-2_3	P1	0	1.23114
CTGTCGTCATAAGATG-2_3	P1	1.69769	0
CTGTCGTGTAACTAAG-2_3	P1	0	0
CTGTCGTTCTGCATGA-2_3	P1	0	0
CTGTCGTTCTTGCGCT-2_3	P1	0	0
CTGTGAACAACCGACC-2_3	P1	1.01915	0
CTGTGAACACATGAAA-2_3	P1	0.774539	1.01915
CTGTGAACACCTTCCA-2_3	P1	1.01252	0
CTGTGAACAGAGTCAG-2_3	P1	0	0
CTGTGAATCCTATTTG-2_3	P1	0	0
CTGTGGGAGCACTCCG-2_3	P1	0	0
CTGTGGGAGTCAGAGC-2_3	P1	0	0
CTGTGGGCACTTCATT-2_3	P1	0	2.12911
CTGTGGGCATACCATG-2_3	P1	1.91501	1.20099
CTGTGGGGTACGCGTC-2_3	P1	1.33799	0
CTGTGGGTCGGTAAGG-2_3	P1	0	0
CTTACCGAGATCGGTG-2_3	P1	0	0
CTTACCGAGCTGACAG-2_3	P1	0	0
CTTACCGAGTGCTAGG-2_3	P1	1.6955	0
CTTACCGCATGGCCAC-2_3	P1	0	0
CTTACCGTCATTCACT-2_3	P1	0.54356	0
CTTAGGAAGAGGGTCT-2_3	P1	0	0
CTTAGGAAGCAAGGAA-2_3	P1	1.69623	0
CTTAGGAAGGCCTTCG-2_3	P1	0	0
CTTAGGACACAAGCTT-2_3	P1	0	0
CTTAGGACACGGAAGT-2_3	P1	2.12261	0
CTTAGGAGTGTTCGAT-2_3	P1	1.11295	0
CTTAGGATCACCATCC-2_3	P1	0	0
CTTAGGATCCCTCAAC-2_3	P1	0.779298	0
CTTCAATCAACACGTT-2_3	P1	1.16146	0
CTTCAATCATCGGAAG-2_3	P1	0	0.549005
CTTCCGAAGATGCGAC-2_3	P1	0	0
CTTCCGAAGGGATGTC-2_3	P1	0	0
CTTCCGAGTGCACGCT-2_3	P1	0	0
CTTCCTTAGTCGGGAT-2_3	P1	1.02416	0
CTTCGGTCAAAGAGTT-2_3	P1	0.520309	0
CTTCGGTCACTATGTG-2_3	P1	0	0
CTTCTAACACCGTGAC-2_3	P1	0.705575	0
CTTCTCTAGTCTAGCT-2_3	P1	0	0
CTTCTCTGTATGAAAC-2_3	P1	0	0
CTTCTCTGTTGTGCCG-2_3	P1	1.39567	0
CTTGAGAAGTACAACA-2_3	P1	0.619303	0
CTTGAGACAACAGCCC-2_3	P1	1.1148	0
CTTGAGATCGAAGAAT-2_3	P1	0	0
CTTGAGATCGGTCACG-2_3	P1	0	0
CTTGATTCAAGACGGT-2_3	P1	0	0
CTTGATTCACTATCCC-2_3	P1	0	0
CTTGATTCATGAGAAT-2_3	P1	2.16255	0
CTTGATTGTAAGATTG-2_3	P1	0	0
CTTGATTGTCTTCTAT-2_3	P1	0	0
CTTGATTGTTGTCCCT-2_3	P1	0	0
CTTTCAAAGATAGTGT-2_3	P1	0.719555	1.17022
CTTTCAAAGCTGGTGA-2_3	P1	1.58787	0
CTTTCAAGTAAGTCAA-2_3	P1	0	0
CTTTCGGAGAACGCGT-2_3	P1	0.657416	0
CTTTCGGGTAACACGG-2_3	P1	0	0
CTTTCGGTCAGAACCT-2_3	P1	0	0
GAAACCTTCCACGGAC-2_3	P1	0	0
GAAATGAAGAATCGCG-2_3	P1	0	0.700068
GAAATGAGTCGTGGTC-2_3	P1	0	0
GAAATGATCTTGGGCG-2_3	P1	1.77109	0
GAACACTAGTTGGCGA-2_3	P1	0	1.44727
GAACACTCAACTGGTT-2_3	P1	1.24867	0
GAACACTCAGGTTACT-2_3	P1	0.792031	0
GAACACTGTTTGGGTT-2_3	P1	0	0
GAACACTTCTCTATAC-2_3	P1	0.662337	1.04785
GAACGTTGTATGTGTC-2_3	P1	0	0
GAACGTTGTGCCCACA-2_3	P1	1.79065	0
GAACGTTTCATTTGTC-2_3	P1	0	0
GAACGTTTCCTTGGAA-2_3	P1	0	0
GAACTGTAGTTACTCG-2_3	P1	0	0
GAAGAATTCACTAGCA-2_3	P1	0	0
GAAGCCCCAAAGAACT-2_3	P1	0	0
GAAGCCCCACCGGTCA-2_3	P1	1.76277	0
GAAGCGAAGCCTAGGA-2_3	P1	0	0
GAAGCGACAATACGAA-2_3	P1	0	0
GAAGCGAGTACGCTTA-2_3	P1	1.71261	0
GAAGCGAGTTAAGAAC-2_3	P1	0	0
GAAGCGAGTTAGAAAC-2_3	P1	0	0
GAAGCGATCGGATAAA-2_3	P1	0	0
GAAGGACAGAGCCCAA-2_3	P1	0.667381	0
GAAGGACCAGCTAACT-2_3	P1	1.0003	0
GAAGGACCAGCTCTGG-2_3	P1	0	0
GAAGGACTCGCATTGA-2_3	P1	0	0
GAAGGGTAGTCACTAC-2_3	P1	1.0861	0.932211
GAAGGGTAGTCATCCA-2_3	P1	0	0
GAAGGGTGTCACAGTT-2_3	P1	0	0.987439
GAAGGGTTCTTGTTAC-2_3	P1	0.856546	0
GAAGTAAAGGAGTACC-2_3	P1	1.38099	0
GAAGTAAAGGTTATAG-2_3	P1	1.03096	0
GAAGTAAAGTGCGTCC-2_3	P1	0	1.03096
GAAGTAACAGTCTACA-2_3	P1	0	0
GAAGTAAGTATCCTTT-2_3	P1	0.950713	0
GAAGTAAGTGACGTCC-2_3	P1	0	0
GAATAGAAGAAACTGT-2_3	P1	0	0
GAATAGACACGTTGGC-2_3	P1	0.909298	0
GAATAGATCGTCAAAC-2_3	P1	0.892461	0.554626
GAATCACGTGACTCGC-2_3	P1	1.27772	0
GAATCACGTGAGAGGG-2_3	P1	0	1.0027
GAATCACGTTCAGGTT-2_3	P1	0	0
GAATCACTCGTGACTA-2_3	P1	0.832711	0
GAATCACTCTAGTACG-2_3	P1	0	0
GAATCGTCACAGTGTT-2_3	P1	1.03797	0
GAATCGTGTGGCTTGC-2_3	P1	0	0
GACACGCCAGGACTTT-2_3	P1	0	0
GACACGCTCACGACTA-2_3	P1	0	0
GACACGCTCCACATAG-2_3	P1	0	0
GACAGCCCACAGCCAC-2_3	P1	0	0
GACAGCCGTGGTCAAG-2_3	P1	0	0
GACATCAAGCAGTAAT-2_3	P1	1.07314	0
GACATCAAGTTGGAAT-2_3	P1	0	0
GACATCAGTCTCAGGC-2_3	P1	0.465297	0
GACATCAGTCTTTCTA-2_3	P1	0.842564	0
GACCAATAGATGTTGA-2_3	P1	1.33488	0.507514
GACCAATTCATGAGGG-2_3	P1	0	0
GACCAATTCTCAACCC-2_3	P1	1.59363	0
GACCCAGAGCGCATCC-2_3	P1	0	1.59363
GACCCAGTCCGAAGGA-2_3	P1	0	0
GACCCTTAGAAACTCA-2_3	P1	0	0
GACCCTTTCGTGCAGC-2_3	P1	0	0
GACCTTCAGCCGATAG-2_3	P1	0	0
GACCTTCGTGGTACAG-2_3	P1	0	0
GACCTTCGTTCCGCGA-2_3	P1	2.36492	0.418617
GACCTTCTCAAGTCGT-2_3	P1	0	0
GACGCTGAGCACCGTC-2_3	P1	0	0
GACGCTGGTGGAACAC-2_3	P1	0	0
GACGCTGTCTGTGCGG-2_3	P1	1.36689	0
GACGTTATCTAGCAAC-2_3	P1	0	0
GACTATGCACCTCGTT-2_3	P1	1.86034	0
GACTATGCATGAAGCG-2_3	P1	0	0
GACTATGGTGTTACAC-2_3	P1	0.478427	0
GACTATGGTTGCTCAA-2_3	P1	0.5927	0.800686
GACTATGGTTGGCCTG-2_3	P1	0	0
GACTCAAAGCAGTCTT-2_3	P1	0	0
GACTCAAAGCGAATGC-2_3	P1	0	0
GACTCAAAGTCATCCA-2_3	P1	0	0
GACTCAAGTCTACGTA-2_3	P1	1.14246	0
GACTCAAGTCTGTAAC-2_3	P1	0.716595	1.14246
GACTCAAGTGTAGGAC-2_3	P1	1.82502	0
GACTCTCCAAGCTGTT-2_3	P1	1.3546	0
GACTCTCCACTGTGAT-2_3	P1	1.1963	0
GACTCTCCAGCGTATT-2_3	P1	1.1346	0
GACTCTCGTACAGGTG-2_3	P1	0.611256	0
GACTCTCGTACCGGAA-2_3	P1	0	0
GACTCTCTCCTTCTAA-2_3	P1	0.903036	0
GACTGATCAGATACTC-2_3	P1	0	0
GACTGATCAGTCTGGC-2_3	P1	0	0
GACTGATGTCAACACT-2_3	P1	0	0
GACTGATGTCATCAGT-2_3	P1	0	0
GACTGATGTGCATGAG-2_3	P1	1.06448	0
GACTGATTCTAAACGC-2_3	P1	0	0
GACTTCCAGACGACTG-2_3	P1	0	0
GACTTCCAGATTCGCT-2_3	P1	1.16892	0
GACTTCCAGCATAGGC-2_3	P1	0.496451	0
GACTTCCAGCGCCATC-2_3	P1	1.09081	0.496451
GACTTCCCAGTCTGGC-2_3	P1	0	0
GACTTCCCATACTGAC-2_3	P1	0.87775	0
GAGAAATAGCCTATTG-2_3	P1	0	0
GAGAAATAGCGTATAA-2_3	P1	0	0
GAGAAATAGGCCACTC-2_3	P1	0.975033	0
GAGAAATCAACCGACC-2_3	P1	0	0
GAGAAATCAAGGTCTT-2_3	P1	0.668585	0
GAGAAATGTAGTCGGA-2_3	P1	1.61943	0
GAGACCCAGACTTGTC-2_3	P1	0	1.61943
GAGACCCAGCCGGATA-2_3	P1	0	0
GAGACCCCAAAGTGTA-2_3	P1	0	0
GAGACCCCACCACATA-2_3	P1	0	0
GAGACTTAGCAGATAT-2_3	P1	0	0
GAGACTTCAAAGGCGT-2_3	P1	0	0
GAGACTTGTGTGCTTA-2_3	P1	1.03363	0
GAGAGGTAGGGCAGAG-2_3	P1	0.915362	0
GAGAGGTCAATTGTGC-2_3	P1	0.867851	0
GAGAGGTCAGCTACCG-2_3	P1	1.38682	0
GAGAGGTCAGTAGTGG-2_3	P1	1.22	0
GAGAGGTGTCCAGGTC-2_3	P1	0	0
GAGATGGAGCCGCTTG-2_3	P1	1.31521	0
GAGATGGGTCTGTGGC-2_3	P1	0	0
GAGATGGGTTCCGTTC-2_3	P1	0	0
GAGATGGTCATTTGTC-2_3	P1	0	0
GAGCCTGCACACGGAA-2_3	P1	0.88571	0
GAGCCTGTCTCACGAA-2_3	P1	1.55824	0
GAGCTGCTCCATAGGT-2_3	P1	0	0
GAGCTGCTCCATCTGC-2_3	P1	1.58124	0.561077
GAGGCAAAGGAAGTCC-2_3	P1	0	0
GAGGCAACAAGATGGC-2_3	P1	0	0
GAGGCAACAGCAGGAT-2_3	P1	1.05098	0
GAGGCAAGTGCTCTTC-2_3	P1	0	0
GAGGCAATCATTACGG-2_3	P1	0	0
GAGGCCTAGTCCGCGT-2_3	P1	0	0
GAGGCCTCACTTCAAG-2_3	P1	0	0
GAGGCCTCATGGGATG-2_3	P1	0	0
GAGGCCTGTGATATAG-2_3	P1	0	0
GAGGCCTGTGCATACT-2_3	P1	0	0
GAGGGATAGACGGAAA-2_3	P1	0	0
GAGGGATAGGATTTGA-2_3	P1	0	0
GAGGGATCAGCTCGGT-2_3	P1	0	0
GAGGGATGTACGTGAG-2_3	P1	1.51739	0
GAGGGATGTGAACTAA-2_3	P1	0	1.30025
GAGGGATGTTCGAGCC-2_3	P1	0.706302	0
GAGGGTAAGGTAGCAC-2_3	P1	0	1.11611
GAGGGTACAAGACCTT-2_3	P1	0	0
GAGGGTAGTTAGCGGA-2_3	P1	0	0
GAGGGTAGTTCACGAT-2_3	P1	0	0
GAGTCATAGCCATTGT-2_3	P1	0	0
GAGTCATCACATTCGA-2_3	P1	0	0
GAGTCATGTCTTCATT-2_3	P1	1.79155	0
GAGTCATTCGCACGGT-2_3	P1	0	0
GAGTCATTCTAGATCG-2_3	P1	0.781026	0
GAGTCTAAGTTCATGC-2_3	P1	1.89842	0
GAGTCTATCAAGAGGC-2_3	P1	0	0
GAGTGAGCATAACGGG-2_3	P1	0.801736	0
GAGTGAGGTACAATAG-2_3	P1	1.69641	0
GAGTGAGGTACGATTC-2_3	P1	0	0
GAGTGAGGTAGCACAG-2_3	P1	0	0
GAGTGTTAGATCGGTG-2_3	P1	0.454031	0
GAGTGTTAGATGAACT-2_3	P1	1.59676	0
GAGTGTTAGTCGTTAC-2_3	P1	0	0
GAGTGTTCATCCCACT-2_3	P1	0.524074	0
GAGTGTTTCCACGTAA-2_3	P1	0	0
GAGTTACAGACCTGGA-2_3	P1	1.78306	0
GAGTTACCAGAAGCTG-2_3	P1	0.944523	0
GAGTTACCAGACCCGT-2_3	P1	0	0
GAGTTACTCACGGGAA-2_3	P1	0	0
GAGTTGTGTAACACCT-2_3	P1	0	0
GAGTTTGAGCATGTTC-2_3	P1	0	0
GAGTTTGCAACACGAG-2_3	P1	0	0
GAGTTTGTCGATACGT-2_3	P1	2.35364	0
GATAGAACAATCACGT-2_3	P1	0.59317	0
GATAGAAGTTCAAGGG-2_3	P1	0	0
GATAGCTAGGGCAGAG-2_3	P1	0	0
GATCACAAGTGTCATC-2_3	P1	0.528353	1.34887
GATCACACAATCTGCA-2_3	P1	0	0
GATCACAGTCCACTCT-2_3	P1	0.946191	0
GATCACAGTGGTCCGT-2_3	P1	1.5176	0.422186
GATCACAGTTCCGCGA-2_3	P1	0	0
GATCACATCAAGTGGG-2_3	P1	0	2.26546
GATCACATCGGTAGGA-2_3	P1	0	0
GATCAGTAGGTGGCTA-2_3	P1	1.70889	0
GATCAGTGTGGCGCTT-2_3	P1	0	0
GATCATGAGGTCCGAA-2_3	P1	1.51123	0
GATCATGTCAGGGTAG-2_3	P1	0	0
GATCCCTGTAGTCTTG-2_3	P1	0	0
GATCCCTGTTCGGTTA-2_3	P1	0	0
GATCCCTGTTGGTACT-2_3	P1	1.85441	0
GATCCCTTCCGAGTGC-2_3	P1	0	0
GATCGTAAGAAACTGT-2_3	P1	0.558312	0
GATCGTAAGGCTTCCG-2_3	P1	1.05353	0
GATCGTACATACCGTA-2_3	P1	0.890255	0
GATCGTACATGACTCA-2_3	P1	1.2261	0
GATGACTAGAGCCCAA-2_3	P1	0.819781	0
GATGACTAGTATGACA-2_3	P1	0	0
GATGAGGTCACTGAAC-2_3	P1	0	0
GATGCTACAAACCACT-2_3	P1	0	0
GATGCTAGTAGAGACC-2_3	P1	0	0
GATGGAGCACTCCGAG-2_3	P1	1.14545	0
GATGGAGCAGCGTGCT-2_3	P1	0	0
GATGGAGGTGGGTATG-2_3	P1	0	0
GATGGAGTCTTTGCTA-2_3	P1	0.843808	0
GATGTTGGTGGTCCCA-2_3	P1	0.850357	0
GATGTTGGTTCAACGT-2_3	P1	0	0
GATTCGACATTAGGCT-2_3	P1	0	0
GATTCTTAGAATACAC-2_3	P1	0	0
GATTCTTCACTAGGCC-2_3	P1	0	0
GATTCTTTCCTCATAT-2_3	P1	1.58048	0
GATTCTTTCGCCGATG-2_3	P1	1.07333	0
GATTGGTGTAAGATAC-2_3	P1	0	1.07333
GATTTCTCAGCTTCGG-2_3	P1	1.54052	0
GATTTCTTCCGCACGA-2_3	P1	0.999649	1.04152
GCAACATCACCTTCCA-2_3	P1	0	0
GCAACATCATTAGGAA-2_3	P1	0	0
GCAACATGTGAAAGTT-2_3	P1	0	0
GCAACATGTTTGGGTT-2_3	P1	1.21406	0
GCAACCGAGAATCGAT-2_3	P1	0.782376	0
GCAACCGTCGGAATTC-2_3	P1	0	0
GCAACCGTCGGAGTAG-2_3	P1	0	0
GCACATACAGTCCGTG-2_3	P1	0	0
GCACATACATGTTCAG-2_3	P1	0.980413	0
GCACATAGTGTTACAC-2_3	P1	0	0
GCACATATCTCCTACG-2_3	P1	0	0
GCACGGTAGCACACAG-2_3	P1	0	0
GCACGGTAGTTTGGCT-2_3	P1	0.869458	0
GCACGGTGTGTTATCG-2_3	P1	0	0
GCACGGTTCTGGGAGA-2_3	P1	1.21116	0
GCACGTGAGCTGTTCA-2_3	P1	0	0
GCACGTGCAAGACGAC-2_3	P1	2.03887	0.919331
GCACGTGCAATGAGCG-2_3	P1	0.590717	0
GCACGTGGTTGCCATA-2_3	P1	1.5715	0.590717
GCACGTGTCACCGCTT-2_3	P1	0	0
GCACGTGTCGTGACTA-2_3	P1	0	0
GCACTAAAGTGCAACG-2_3	P1	0	0
GCACTAACAAGCAGGT-2_3	P1	1.25617	0
GCACTAACAGATACTC-2_3	P1	0	0
GCACTAAGTGGTCTAT-2_3	P1	0	0
GCACTAATCAAATGCC-2_3	P1	0	0
GCACTAATCTCCTGCA-2_3	P1	0	1.19743
GCAGCTGAGCGTGTCC-2_3	P1	0	0
GCAGGCTAGATAGCAT-2_3	P1	0	0
GCAGGCTGTCTTGAGT-2_3	P1	1.11598	0
GCAGGCTTCTTGTTAC-2_3	P1	1.53779	0
GCAGTTACACTACTTT-2_3	P1	0	0
GCAGTTATCTTCGATT-2_3	P1	0	0
GCATCGGAGCTTCTAG-2_3	P1	0	0
GCATCGGGTTCAGGTT-2_3	P1	1.33736	0
GCATCTCCACTAGGTT-2_3	P1	1.71335	0
GCATCTCGTTGCTCGG-2_3	P1	0	0
GCATCTCTCATGCGGC-2_3	P1	0	0
GCATCTCTCGCGTTTC-2_3	P1	0	0
GCATGATCACGACAAG-2_3	P1	1.22865	0.690062
GCATGATGTACAAGTA-2_3	P1	1.82531	0
GCATTAGAGCAACTTC-2_3	P1	0	0
GCATTAGAGTCTAGAA-2_3	P1	0	0
GCATTAGTCGGCTGTG-2_3	P1	0	0
GCCAACGGTCTCAAGT-2_3	P1	0	0.791239
GCCAGCAAGAATAACC-2_3	P1	0	0
GCCAGCAGTACATTGC-2_3	P1	0	0
GCCAGGTCACGCCACA-2_3	P1	0	0.798294
GCCAGGTGTGATCGTT-2_3	P1	0	0
GCCAGGTGTTGTCAGT-2_3	P1	0	0
GCCAGTGAGCATGTTC-2_3	P1	0	0
GCCAGTGTCGGTCACG-2_3	P1	0	0
GCCAGTGTCGTACACA-2_3	P1	0.842225	0
GCCATGGAGACCGCCT-2_3	P1	1.45076	0
GCCATGGAGCCGTTGC-2_3	P1	1.04659	0
GCCATGGGTTGGTACT-2_3	P1	0	0
GCCATTCCACCTCGTT-2_3	P1	1.51372	0
GCCATTCGTAACATGA-2_3	P1	0.335254	0
GCCCGAAGTAGATGTA-2_3	P1	1.28549	0
GCCCGAATCTCATTTG-2_3	P1	0	1.28549
GCCGATGGTACCTAAC-2_3	P1	0	1.40302
GCCGTGAAGTGATTCC-2_3	P1	0	0
GCCGTGACACAAAGTA-2_3	P1	0	0
GCCGTGACACTTGTCC-2_3	P1	0	0
GCCGTGATCGACACCG-2_3	P1	0	0
GCCGTGATCGCGTTTC-2_3	P1	0	0
GCCTGTTAGCAACAAT-2_3	P1	1.36439	0
GCCTGTTCAATAACGA-2_3	P1	0	0.898804
GCCTGTTCATGAAAGT-2_3	P1	0.61226	0
GCCTGTTGTGGACCTC-2_3	P1	1.20148	0
GCGAGAAAGGATATGT-2_3	P1	0	0
GCGAGAACAGTAGTGG-2_3	P1	1.3967	0
GCGAGAAGTCAGGTAG-2_3	P1	0	0
GCGAGAAGTCTTCCGT-2_3	P1	0	0
GCGAGAAGTGTCATCA-2_3	P1	0	0
GCGAGAAGTTGCCATA-2_3	P1	1.35503	0
GCGAGAATCGATAACC-2_3	P1	0	0
GCGAGAATCGCTGATA-2_3	P1	0	0
GCGATCGAGACGAGCT-2_3	P1	0	0
GCGATCGAGACTACCT-2_3	P1	0	0
GCGGAAAAGAAACCCG-2_3	P1	0	0
GCGGAAACATCGGAAG-2_3	P1	0	0
GCGGATCTCAGAGCAG-2_3	P1	1.25977	0
GCGTGCACAGCTATAC-2_3	P1	0	0
GCGTTTCAGCCGAATG-2_3	P1	0	0
GCGTTTCAGGAACTCG-2_3	P1	0	0
GCGTTTCCAGACAATA-2_3	P1	0	0
GCGTTTCCATAGAAAC-2_3	P1	0	0
GCGTTTCGTTGACTGT-2_3	P1	0	0
GCGTTTCGTTGTCTAG-2_3	P1	0	0
GCGTTTCTCCCAAGTA-2_3	P1	0	0
GCTACAAAGTTGAATG-2_3	P1	0	0
GCTACAACAATGCAAA-2_3	P1	0	0
GCTACAAGTGGTATGG-2_3	P1	0	0
GCTACAATCATTTGCT-2_3	P1	0	0
GCTACCTGTATTAAGG-2_3	P1	0	0
GCTACCTTCGATGGAG-2_3	P1	0	1.51261
GCTCAAAAGGTAATCA-2_3	P1	1.45076	0.754779
GCTCAAACAGAGTCAG-2_3	P1	0	0
GCTCAAAGTTCCTAAG-2_3	P1	0	0
GCTGAATCAGAAGTGC-2_3	P1	0.891102	0
GCTGAATCAGACCGCT-2_3	P1	0	0
GCTGAATCATGATGCT-2_3	P1	0	0
GCTGAATGTCATCTAG-2_3	P1	0	0.601103
GCTGCAGCAACACACT-2_3	P1	0.796618	0
GCTGCAGCACAGGATG-2_3	P1	1.0509	0
GCTGCAGTCAGAGCAG-2_3	P1	1.90229	0
GCTGCAGTCGCGTGAC-2_3	P1	0	0
GCTGCAGTCTTAAGGC-2_3	P1	0	0
GCTGGGTAGGTATCTC-2_3	P1	1.2124	0
GCTGGGTAGTGCGCTC-2_3	P1	1.2036	0
GCTGGGTCATCTAGAC-2_3	P1	0.477868	0
GCTGGGTGTACTAAGA-2_3	P1	0	0
GCTGGGTGTAGCGTAG-2_3	P1	2.38258	0
GCTGGGTGTCGAAGCA-2_3	P1	0	0
GCTTCACCACGTGAGA-2_3	P1	0	0.933053
GCTTCACCATAGACTC-2_3	P1	0	0
GCTTCACGTACAGTAA-2_3	P1	0	0
GCTTCACGTGGCCTCA-2_3	P1	0	0
GCTTCACTCCTCAGAA-2_3	P1	0	0
GCTTGGGTCCTCTCTT-2_3	P1	1.65279	0
GCTTTCGAGATCACCT-2_3	P1	0	0
GCTTTCGAGGTATTGA-2_3	P1	0	0
GCTTTCGTCGCTAGCG-2_3	P1	0	0
GGAACCCCAAAGAACT-2_3	P1	0.872609	0
GGAACCCCAAATAGCA-2_3	P1	1.1331	0.872609
GGAACCCCAACGCATT-2_3	P1	0	0
GGAACCCGTCATCGGC-2_3	P1	1.5622	0
GGAAGTGAGCTACAAA-2_3	P1	2.14117	0
GGAAGTGCACAAGGTG-2_3	P1	0.990089	0
GGAAGTGCATGCGGTC-2_3	P1	1.49158	0
GGAAGTGGTATCCTCC-2_3	P1	0.878079	0
GGAAGTGTCCCATTTA-2_3	P1	1.56699	0
GGAAGTGTCCGATGTA-2_3	P1	1.9442	0
GGAAGTGTCGCCAACG-2_3	P1	1.07154	0
GGAAGTGTCTGCATGA-2_3	P1	0	0
GGAATCTAGCAAGCCA-2_3	P1	1.71186	0.997051
GGAATCTAGTGCCAGA-2_3	P1	0.811834	0
GGAATCTCACCTCGTT-2_3	P1	0.923613	0
GGAATCTCATGACCCG-2_3	P1	0	0
GGAATCTTCAGTCTTT-2_3	P1	0	0
GGAATGGCAGGTACGA-2_3	P1	1.05769	0
GGACGTCCAATTGAAG-2_3	P1	0	1.05769
GGACGTCCATATGGCT-2_3	P1	0	0
GGACGTCCATCCTAAG-2_3	P1	0.623851	0
GGACGTCCATGGGATG-2_3	P1	1.16844	0
GGAGAACAGATCCAAA-2_3	P1	0	0
GGAGAACAGCTGGAGT-2_3	P1	1.27313	1.9837
GGAGAACCAAAGGGCT-2_3	P1	1.09173	0
GGAGAACCAAATAAGC-2_3	P1	0	1.09173
GGAGAACCAATGAGCG-2_3	P1	0	1.1781
GGAGATGCAGACTCTA-2_3	P1	0	0
GGAGATGCAGTGTATC-2_3	P1	0	1.29043
GGAGATGCATGTCTAG-2_3	P1	0.707761	0
GGAGATGGTGTGAATA-2_3	P1	0	0.707761
GGAGATGGTTATTCTC-2_3	P1	0	0
GGAGATGTCGAGAAAT-2_3	P1	0	0
GGAGCAAGTAGCCCTG-2_3	P1	1.03621	0
GGAGCAAGTTTACTTC-2_3	P1	0	0
GGAGCAATCTTGATTC-2_3	P1	0	0
GGAGGATAGGTAGATT-2_3	P1	0	0
GGAGGATTCCATTTCA-2_3	P1	0	0
GGAGGTACACAGTGTT-2_3	P1	0	0
GGAGGTATCGCTTTAT-2_3	P1	2.05685	0
GGAGGTATCTCGCGTT-2_3	P1	0	1.18594
GGATGTTAGTTCACTG-2_3	P1	0	0
GGATGTTGTTAACAGA-2_3	P1	1.18436	0
GGATGTTTCCCGTTGT-2_3	P1	0	0
GGCACGTAGCACCCAC-2_3	P1	0	0
GGCACGTGTCGCAACC-2_3	P1	0	0
GGCACGTGTTAACAGA-2_3	P1	0	0
GGCACGTTCACTAGCA-2_3	P1	1.40049	0
GGCAGTCAGGCTCTCG-2_3	P1	1.40279	0
GGCAGTCCAATCCTTT-2_3	P1	0	0
GGCAGTCCACGACTAT-2_3	P1	1.15452	0
GGCAGTCGTTGCTAGT-2_3	P1	0.935774	0
GGCAGTCTCTGCCCTA-2_3	P1	0	0
GGCGTCAAGCGGTAAC-2_3	P1	0	0
GGCGTCAGTTCAAAGA-2_3	P1	1.93883	0
GGCGTCATCATCTACT-2_3	P1	0	0
GGCGTCATCATGAGGG-2_3	P1	1.41999	0
GGCGTCATCCAACCGG-2_3	P1	0	0
GGCGTCATCCGACAGC-2_3	P1	0	0
GGCTGTGAGGGCAGAG-2_3	P1	0	0
GGCTGTGAGTTTCGGT-2_3	P1	0	0
GGCTGTGCACAGCCAC-2_3	P1	0	0
GGCTGTGCACCGTCGA-2_3	P1	1.59207	0.851973
GGCTGTGCAGATACCT-2_3	P1	1.02945	0
GGCTTGGGTCTGTCCT-2_3	P1	0.943659	1.52585
GGCTTGGGTTAGAGTA-2_3	P1	0	0
GGCTTGGGTTGTGCAT-2_3	P1	0	0
GGCTTGGTCAACTTTC-2_3	P1	0	1.5291
GGCTTGGTCGACCACG-2_3	P1	0	0
GGCTTTCGTTGCACGC-2_3	P1	1.04025	0
GGCTTTCTCGATACGT-2_3	P1	0	0
GGGAAGTTCATGCCAA-2_3	P1	0	0
GGGAAGTTCTCGACCT-2_3	P1	0	0
GGGAAGTTCTGGCCTT-2_3	P1	0.847908	0
GGGAAGTTCTGTCGTC-2_3	P1	1.38592	0
GGGAAGTTCTTCTGTA-2_3	P1	1.00467	0
GGGACAAAGGAAGTGA-2_3	P1	0	0
GGGACAACACCCTAGG-2_3	P1	0.67562	0
GGGACAATCGTAGTGT-2_3	P1	0.742393	0.67562
GGGACAATCTACCACC-2_3	P1	0.914868	0
GGGACCTAGAAATGGG-2_3	P1	0	0
GGGACCTCAGGATCTT-2_3	P1	0.942271	0
GGGACCTGTCACGTGC-2_3	P1	0	0.578242
GGGACCTGTGCCCTTT-2_3	P1	0.833667	0
GGGACCTTCAGACCTA-2_3	P1	0	0
GGGACCTTCGGTCTAA-2_3	P1	0	0
GGGACCTTCTTGCAAG-2_3	P1	1.21807	0
GGGACTCAGACGCTCC-2_3	P1	0	0
GGGACTCGTCATCGCG-2_3	P1	0	0
GGGACTCGTTCGATTG-2_3	P1	0	0.879643
GGGACTCTCATTGTGG-2_3	P1	0	0
GGGAGATAGAGGGTAA-2_3	P1	1.3739	0
GGGAGATAGTTGGAGC-2_3	P1	0	0
GGGAGATCACAGACGA-2_3	P1	0.897023	0
GGGAGATGTCACCGAC-2_3	P1	0	0
GGGAGATTCAATCTTC-2_3	P1	1.99569	0
GGGAGATTCCGGTAAT-2_3	P1	0	0
GGGAGTAAGGCTTCCG-2_3	P1	0	0
GGGAGTAAGTGCAGGT-2_3	P1	0	0
GGGAGTAGTGAATAAC-2_3	P1	0	0
GGGAGTATCAGAGCAG-2_3	P1	0.990941	1.39475
GGGATCCCAAACTCTG-2_3	P1	0	0
[truncated: 70,748 more rows]

## Sheet: Fig 2C-E
ID	RNA_HALO_Tumour_H_Score	RNA_HALO_OD	RNA_HALO_Neg_cells	Nuclear_H_Score	RNA_HALO_OD_log10
1	105.939	0.16184	11.565	135	-0.790914
2	80.4429	0.10159	25.1966	110	-0.993149
3	88.2972	0.129588	27.9228	150	-0.887435
4	22.9095	0.029846	77.5848	45	-1.52511
5	51.7391	0.056495	48.5815	55	-1.24799
6	220.685	0.408693	1.43739	180	-0.388603
7	88.9551	0.089858	11.6069	110	-1.04644
8	152.151	0.258205	6.69359	195	-0.588035
9	71.3988	0.103011	33.6977	150	-0.987116
10	40.5876	0.048516	60.0509	90	-1.31412
11	19.968	0.033143	80.032	10	-1.47961
12	49.5395	0.061721	51.581	125	-1.20957
13	133.69	0.215767	9.75436	185	-0.666015
14	15.927	0.025958	84.1855	25	-1.58573
15	39.552	0.04274	60.5129	100	-1.36917
16	110.965	0.168602	10.8806	150	-0.773137
17	62.3609	0.066163	38.4789	95	-1.17938
18	11.236	0.016761	88.764	0	-1.7757
19	55.0769	0.082591	51.5897	125	-1.08307
20	35.3582	0.041629	65.4159	75	-1.3806
21	72.154	0.108785	40.1934	140	-0.963431
22	10	0.01901	90.0459	15	-1.72102
23	183.581	0.323793	3.63916	180	-0.489733
24	3.94771	0.007834	96.0865	0	-2.10602
25	20.5039	0.024763	79.5756	30	-1.6062
26	123.12	0.19572	9.20131	200	-0.708365
27	84.1096	0.11394	25.7202	140	-0.943324
28	32.3252	0.038811	68.661	70	-1.41105
29	36.1463	0.041628	64.3197	80	-1.38061
30	51.1868	0.057422	49.4383	95	-1.24092
31	121.606	0.177942	1.21182	120	-0.749722
32	99.2598	0.148578	23.02	125	-0.828045
33	20.2401	0.02836	81.6467	20	-1.54729
34	29.2153	0.033726	70.9658	60	-1.47204
35	133.521	0.22351	4.8186	120	-0.650703
36	66.0307	0.076877	35.6388	110	-1.1142
37	93.3805	0.145224	30.7216	190	-0.837962
38	52.7788	0.060521	47.7856	125	-1.21809
39	19.7511	0.026416	80.7739	130	-1.57813
40	63.5986	0.070967	37.228	125	-1.14894
41	158.2	0.268732	7.41867	205	-0.570681
42	7.95405	0.01515	92.0483	55	-1.81959
43	55.9847	0.068023	44.3633	90	-1.16734
44	57.2641	0.066384	44.7686	160	-1.17794
45	97.7186	0.143744	15.0056	150	-0.84241
46	30.5748	0.035052	69.4252	40	-1.45529
47	48.4248	0.070358	60.5112	90	-1.15269
48	43.6758	0.053443	57.4228	110	-1.27211
49	128.753	0.207975	8.06351	190	-0.681989
50	47.0714	0.049737	53.104	105	-1.30332
51	20.8724	0.029222	79.6292	30	-1.53429
52	172.89	0.302338	6.45962	265	-0.519507
53	93.3634	0.135	18.6161	160	-0.869666
54	163.666	0.286189	11.4272	225	-0.543347
55	22.4039	0.026902	77.924	60	-1.57022
56	17.1968	0.02359	83.0645	75	-1.62727
57	43.2752	0.05517	60.1806	95	-1.2583
58	25.6484	0.030035	74.928	30	-1.52237
59	30.7116	0.035615	69.4408	55	-1.44837
60	76.9231	0.106978	28.7692	115	-0.970706
61	26.2308	0.031378	74.0385	30	-1.50337
62	70.2654	0.093861	33.3701	70	-1.02751
63	21.6983	0.029253	78.5341	80	-1.53383
64	51.9333	0.062908	49.6319	80	-1.20129
65	25.3389	0.034181	75.753	65	-1.46622
66	81.0822	0.122176	27.4931	185	-0.913014
67	11.8243	0.015124	88.3108	30	-1.82033
68	125.293	0.204866	15.7349	215	-0.68853
69	83.1769	0.118521	31.442	110	-0.926205
70	66.0424	0.079445	37.1681	155	-1.09993
71	73.088	0.099379	34.632	95	-1.00271
72	81.2487	0.096045	24.5168	115	-1.01753
73	7.81049	0.015681	92.2171	15	-1.80463
74	43.1362	0.062104	62.9563	140	-1.20688
75	80.4758	0.093024	22.4559	90	-1.0314
76	16.8471	0.021189	83.7618	50	-1.67389
77	123.86	0.192769	13.2164	185	-0.714963
78	21.4013	0.028039	78.6683	40	-1.55224
79	64.6121	0.075348	37.1309	140	-1.12293
80	119.279	0.187433	7.55293	160	-0.727154
81	51.2793	0.066377	51.7768	95	-1.17798
82	32.6561	0.041265	68.1651	80	-1.38442
83	51.2211	0.052129	48.9086	95	-1.28292
84	19.2201	0.023773	81.337	20	-1.62392
85	78.2611	0.107173	25.9172	130	-0.969915
86	0.061548	0.007196	99.9385	0	-2.14291
87	134.23	0.220251	14.7215	190	-0.657082
88	61.6414	0.067262	39.1979	100	-1.17223
89	30.074	0.043254	71.8256	60	-1.36397
90	62.7123	0.063312	37.989	85	-1.19851
91	60.3293	0.073155	41.3708	115	-1.13576
92	96.2251	0.146864	20.5521	175	-0.833085
93	40.0339	0.054321	62.0659	60	-1.26503
94	40.0965	0.042798	60.0327	115	-1.36858
95	54.9927	0.080868	53.7674	145	-1.09222
96	67.1616	0.094409	43.0422	90	-1.02499
97	78.9016	0.106406	28.6329	95	-0.973034
98	55.4124	0.08214	57.3454	125	-1.08545
99	11.4187	0.016256	88.5813	45	-1.78899
100	77.6543	0.108743	31.1448	125	-0.963599
101	44.3049	0.054419	57.3297	90	-1.26425
102	57.5468	0.064886	43.5833	80	-1.18785
103	118.889	0.184272	15.2294	195	-0.734541
104	9.97579	0.015407	90.0242	25	-1.81228
105	81.9428	0.103952	23.146	110	-0.983167
106	96.2084	0.130545	19.0333	140	-0.88424
107	104.761	0.163343	24.9787	180	-0.786899
108	58.3392	0.066216	42.1563	80	-1.17904
109	49.0448	0.059103	52.6325	75	-1.22839
110	52.5502	0.07372	51.8547	90	-1.13241
111	129.369	0.210119	13.2072	225	-0.677535
112	10.8802	0.017571	89.382	30	-1.7552
113	124.594	0.199623	7.9884	170	-0.699789
114	192.871	0.385384	10.6074	260	-0.414106
115	35.2926	0.044715	65.3691	55	-1.34955
116	57.4074	0.072443	46.2963	90	-1.14
117	97.9101	0.149954	17.5892	140	-0.824042
118	53.3333	0.066845	49.3333	95	-1.17493
119	129.53	0.208037	11.2721	210	-0.681859
120	241.472	0.595877	2.5341	290	-0.224843
121	70.0922	0.092384	35.8628	95	-1.0344
122	115.92	0.174988	12.957	160	-0.756992
123	1.3142	0.003952	98.7527	0	-2.40318
124	47.744	0.05849	54.5645	90	-1.23292

## Sheet: Fig 3A-C
ID	Biopsy.site	RNA_Nuclear_0	RNA_Nuclear_1	RNA_Nuclear_2	RNA_Nuclear_3	RNA_HALO_Tumour_H_Score	RNA_HALO_OD	RNA_HALO_Neg_cells
1	Lymph node	11.565	71.7667	15.8327	0.835543	105.939	0.16184	11.565
2	Bone marrow	25.1966	69.5571	4.85306	0.393212	80.4429	0.10159	25.1966
3	Lymph node	27.9228	56.7234	14.4875	0.866229	88.2972	0.129588	27.9228
4	Bone marrow	77.5848	21.9209	0.494302	0	22.9095	0.029846	77.5848
5	Soft tissue	48.5815	51.0979	0.320564	0	51.7391	0.056495	48.5815
6	Soft tissue	1.43739	19.6022	35.7982	43.1623	220.685	0.408693	1.43739
7	Soft tissue	11.6069	87.8463	0.531711	0.015125	88.9551	0.089858	11.6069
8	Bone marrow	6.69359	45.4884	36.7914	11.0266	152.151	0.258205	6.69359
9	Liver	33.6977	61.2182	5.07184	0.01228	71.3988	0.103011	33.6977
10	Soft tissue	60.0509	39.3153	0.629193	0.004626	40.5876	0.048516	60.0509
11	Bone marrow	80.032	19.968	0	0	19.968	0.033143	80.032
12	Bone marrow	51.581	47.3322	1.05312	0.033679	49.5395	0.061721	51.581
13	Lymph node	9.75436	50.6637	35.7199	3.86205	133.69	0.215767	9.75436
14	Prostate	84.1855	15.7121	0.092283	0.010113	15.927	0.025958	84.1855
15	Bone marrow	60.5129	39.4266	0.056219	0.004325	39.552	0.04274	60.5129
16	Lymph node	10.8806	69.7277	16.938	2.45365	110.965	0.168602	10.8806
17	Lymph node	38.4789	60.6814	0.839762	0	62.3609	0.066163	38.4789
18	Bone marrow	88.764	11.236	0	0	11.236	0.016761	88.764
19	Liver	51.5897	41.8462	6.46154	0.102564	55.0769	0.082591	51.5897
20	Bone marrow	65.4159	33.8625	0.669116	0.05248	35.3582	0.041629	65.4159
21	Lymph node	40.1934	47.9949	11.2761	0.535634	72.154	0.108785	40.1934
22	Lymph node	90.0459	9.90826	0.045872	0	10	0.01901	90.0459
23	Lymph node	3.63916	34.6204	36.2606	25.4798	183.581	0.323793	3.63916
24	Bone marrow	96.0865	3.87935	0.034179	0	3.94771	0.007834	96.0865
25	Bone marrow	79.5756	20.3449	0.079472	0	20.5039	0.024763	79.5756
26	Lymph node	9.20131	59.5983	30.0794	1.12097	123.12	0.19572	9.20131
27	Lymph node	25.7202	64.8568	9.01619	0.406808	84.1096	0.11394	25.7202
28	Lymph node	68.661	30.3967	0.898532	0.043831	32.3252	0.038811	68.661
29	Bone marrow	64.3197	35.3275	0.239605	0.113199	36.1463	0.041628	64.3197
30	Bone marrow	49.4383	49.9553	0.587544	0.018801	51.1868	0.057422	49.4383
31	Lymph node	1.21182	78.4828	17.7931	2.51232	121.606	0.177942	1.21182
32	Liver	23.02	57.9571	15.7661	3.25685	99.2598	0.148578	23.02
33	Bone marrow	81.6467	16.4666	1.88679	0	20.2401	0.02836	81.6467
34	Bone marrow	70.9658	28.8531	0.181087	0	29.2153	0.033726	70.9658
35	Lymph node	4.8186	64.7378	22.548	7.89559	133.521	0.22351	4.8186
36	Lymph node	35.6388	62.6917	1.66951	0	66.0307	0.076877	35.6388
37	Lymph node	30.7216	50.5028	13.449	5.32655	93.3805	0.145224	30.7216
38	Bone marrow	47.7856	51.653	0.558432	0.00297	52.7788	0.060521	47.7856
39	Bone marrow	80.7739	18.7082	0.510681	0.007193	19.7511	0.026416	80.7739
40	Bone marrow	37.228	61.9553	0.806964	0.009781	63.5986	0.070967	37.228
41	Lymph node	7.41867	42.3321	34.8796	15.3697	158.2	0.268732	7.41867
42	Bone marrow	92.0483	7.94938	0.002337	0	7.95405	0.01515	92.0483
43	Lymph node	44.3633	55.2888	0.347947	0	55.9847	0.068023	44.3633
44	Prostate	44.7686	53.3582	1.71357	0.159571	57.2641	0.066384	44.7686
45	Lymph node	15.0056	73.0308	11.2032	0.76048	97.7186	0.143744	15.0056
46	Bone marrow	69.4252	30.5748	0	0	30.5748	0.035052	69.4252
47	Soft tissue	60.5112	31.4048	7.23202	0.851991	48.4248	0.070358	60.5112
48	Bone marrow	57.4228	41.4935	1.06888	0.014846	43.6758	0.053443	57.4228
49	Lymph node	8.06351	58.6798	29.6971	3.55964	128.753	0.207975	8.06351
50	Bone marrow	53.104	46.7227	0.171122	0.002166	47.0714	0.049737	53.104
51	Bone marrow	79.6292	19.8691	0.501636	0	20.8724	0.029222	79.6292
52	Soft tissue	6.45962	35.835	36.0615	21.6439	172.89	0.302338	6.45962
53	Lymph node	18.6161	69.6875	11.4134	0.283024	93.3634	0.135	18.6161
54	Lymph node	11.4272	37.8432	26.3666	24.3631	163.666	0.286189	11.4272
55	Bone marrow	77.924	21.7885	0.247036	0.040424	22.4039	0.026902	77.924
56	Lymph node	83.0645	16.7123	0.185068	0.038102	17.1968	0.02359	83.0645
57	Lymph node	60.1806	36.924	2.33499	0.560399	43.2752	0.05517	60.1806
58	Bone marrow	74.928	24.4957	0.576369	0	25.6484	0.030035	74.928
59	Bone marrow	69.4408	30.4068	0.152394	0	30.7116	0.035615	69.4408
60	Lymph node	28.7692	65.8462	5.07692	0.307692	76.9231	0.106978	28.7692
61	Bone marrow	74.0385	25.7692	0.115385	0.076923	26.2308	0.031378	74.0385
62	Lymph node	33.3701	63.2148	3.19479	0.22033	70.2654	0.093861	33.3701
63	Lymph node	78.5341	21.2449	0.209493	0.011479	21.6983	0.029253	78.5341
64	Lymph node	49.6319	48.8615	1.44815	0.058511	51.9333	0.062908	49.6319
65	Bone marrow	75.753	23.2304	0.941265	0.075301	25.3389	0.034181	75.753
66	Bone marrow	27.4931	64.0242	8.39014	0.092569	81.0822	0.122176	27.4931
67	Lymph node	88.3108	11.5541	0.135135	0	11.8243	0.015124	88.3108
68	Lymph node	15.7349	52.0508	23.4009	8.81348	125.293	0.204866	15.7349
69	Lymph node	31.442	56.26	9.97702	2.32096	83.1769	0.118521	31.442
70	Lymph node	37.1681	59.8802	2.69288	0.258819	66.0424	0.079445	37.1681
71	Lymph node	34.632	58.3694	6.27706	0.721501	73.088	0.099379	34.632
72	Lymph node	24.5168	70.2475	4.7061	0.529664	81.2487	0.096045	24.5168
73	Bone marrow	92.2171	7.75529	0.027599	0	7.81049	0.015681	92.2171
74	Lymph node	62.9563	31.5424	4.91003	0.59126	43.1362	0.062104	62.9563
75	Lymph node	22.4559	74.7506	2.65541	0.138143	80.4758	0.093024	22.4559
76	Bone marrow	83.7618	15.6969	0.473613	0.067659	16.8471	0.021189	83.7618
77	Lymph node	13.2164	60.3509	15.7895	10.6433	123.86	0.192769	13.2164
78	Lymph node	78.6683	21.2622	0.069541	0	21.4013	0.028039	78.6683
79	Lymph node	37.1309	61.3439	1.30727	0.217878	64.6121	0.075348	37.1309
80	Soft tissue	7.55293	66.1645	25.7329	0.549674	119.279	0.187433	7.55293
81	Lymph node	51.7768	45.4158	2.55864	0.248756	51.2793	0.066377	51.7768
82	Bone marrow	68.1651	31.1001	0.648368	0.086449	32.6561	0.041265	68.1651
83	Liver	48.9086	50.9834	0.086449	0.021612	51.2211	0.052129	48.9086
84	Bone marrow	81.337	18.1059	0.557103	0	19.2201	0.023773	81.337
85	Liver	25.9172	69.9745	4.03822	0.070064	78.2611	0.107173	25.9172
86	Lymph node	99.9385	0.061548	0	0	0.061548	0.007196	99.9385
87	Lymph node	14.7215	48.0291	25.5475	11.702	134.23	0.220251	14.7215
88	Soft tissue	39.1979	60.0098	0.74549	0.046859	61.6414	0.067262	39.1979
89	Bone marrow	71.8256	26.3347	1.77964	0.059988	30.074	0.043254	71.8256
90	Liver	37.989	61.3604	0.599916	0.050697	62.7123	0.063312	37.989
91	Lymph node	41.3708	56.9437	1.67096	0.014572	60.3293	0.073155	41.3708
92	Soft tissue	20.5521	63.7095	14.6996	1.03882	96.2251	0.146864	20.5521
93	Bone marrow	62.0659	35.907	1.95445	0.072686	40.0339	0.054321	62.0659
94	Bone marrow	60.0327	39.8414	0.122629	0.00327	40.0965	0.042798	60.0327
95	Lymph node	53.7674	38.4236	6.85808	0.950988	54.9927	0.080868	53.7674
96	Lymph node	43.0422	47.9417	7.82832	1.18775	67.1616	0.094409	43.0422
97	Lymph node	28.6329	64.182	6.83569	0.3494	78.9016	0.106406	28.6329
98	Bone marrow	57.3454	33.5052	5.54124	3.60825	55.4124	0.08214	57.3454
99	Bone marrow	88.5813	11.4187	0	0	11.4187	0.016256	88.5813
100	Bone marrow	31.1448	60.8866	7.13805	0.830527	77.6543	0.108743	31.1448
101	Bone marrow	57.3297	41.0702	1.56573	0.034412	44.3049	0.054419	57.3297
102	Lymph node	43.5833	55.3532	0.997075	0.066472	57.5468	0.064886	43.5833
103	Lymph node	15.2294	57.7649	19.8923	7.11331	118.889	0.184272	15.2294
104	Bone marrow	90.0242	9.97579	0	0	9.97579	0.015407	90.0242
105	Soft tissue	23.146	71.939	4.74121	0.173812	81.9428	0.103952	23.146
106	Lymph node	19.0333	67.1563	12.3792	1.43126	96.2084	0.130545	19.0333
107	Bone marrow	24.9787	51.0439	18.2147	5.76268	104.761	0.163343	24.9787
108	Lymph node	42.1563	57.3609	0.469949	0.012788	58.3392	0.066216	42.1563
109	Soft tissue	52.6325	45.7978	1.46202	0.107633	49.0448	0.059103	52.6325
110	Lymph node	51.8547	44.0495	3.78671	0.309119	52.5502	0.07372	51.8547
111	Lymph node	13.2072	55.0582	20.8925	10.8421	129.369	0.210119	13.2072
112	Soft tissue	89.382	10.3745	0.224719	0.018727	10.8802	0.017571	89.382
113	Lymph node	7.9884	62.3479	26.7448	2.91891	124.594	0.199623	7.9884
114	Liver	10.6074	25.5489	24.2087	39.635	192.871	0.385384	10.6074
115	Lymph node	65.3691	34.021	0.557934	0.051901	35.2926	0.044715	65.3691
116	Liver	46.2963	50	3.7037	0	57.4074	0.072443	46.2963
117	Lymph node	17.5892	67.7224	13.8776	0.810842	97.9101	0.149954	17.5892
118	Lymph node	49.3333	49.0667	0.533333	1.06667	53.3333	0.066845	49.3333
119	Lymph node	11.2721	58.9689	18.7157	11.0433	129.53	0.208037	11.2721
120	Lymph node	2.5341	15.7097	19.5067	62.2495	241.472	0.595877	2.5341
121	Lymph node	35.8628	58.5317	5.25586	0.349587	70.0922	0.092384	35.8628
122	Lymph node	12.957	63.2273	18.7541	5.06165	115.92	0.174988	12.957
123	Soft tissue	98.7527	1.19075	0.046293	0.010287	1.3142	0.003952	98.7527
124	Liver	54.5645	43.6166	1.32914	0.489682	47.744	0.05849	54.5645

## Sheet: Fig 3D
ID	HSPC.CRPC	Tumour...negative.cells
8	HSPC	38.8094
8	CRPC	6.69359
15	HSPC	81.72
15	CRPC	60.5129
17	HSPC	77.8153
17	CRPC	38.4789
22	CRPC	90.0459
22	HSPC	58.186
24	HSPC	15.6797
24	CRPC	96.0865
26	HSPC	99.7043
26	CRPC	9.20131
30	HSPC	59.757
30	CRPC	49.4383
31	HSPC	35.3919
31	CRPC	1.21182
33	CRPC	81.6467
33	HSPC	94.8207
38	HSPC	72.597
38	CRPC	47.7856
39	CRPC	80.7739
39	HSPC	82.9651
41	CRPC	7.41867
41	HSPC	90.5676
42	CRPC	92.0483
42	HSPC	28.4739
43	CRPC	44.3633
43	HSPC	25.8165
46	HSPC	98.9988
46	CRPC	69.4252
48	CRPC	57.4228
48	HSPC	60.071
52	HSPC	69.3484
52	CRPC	6.45962
53	HSPC	86.5377
53	CRPC	18.6161
59	CRPC	69.4408
59	HSPC	33.7081
65	HSPC	92.6854
65	CRPC	75.753
66	CRPC	27.4931
66	HSPC	78.7646
69	CRPC	31.442
69	HSPC	74.3565
72	HSPC	69.7218
72	CRPC	24.5168
76	HSPC	52.189
76	CRPC	83.7618
77	CRPC	13.2164
77	HSPC	44.3543
90	HSPC	81.6412
90	CRPC	37.989
93	CRPC	62.0659
93	HSPC	71.1821
103	HSPC	94.5847
103	CRPC	15.2294
106	CRPC	19.0333
106	HSPC	67.6094
108	HSPC	89.6517
108	CRPC	42.1563
116	HSPC	63.7894
116	CRPC	46.2963
117	CRPC	17.5892
117	HSPC	90.9677
122	HSPC	80.2594
122	CRPC	12.957
123	HSPC	79.6465
123	CRPC	98.7527

## Sheet: Fig 4A-B
ID	Biopsy.site	RB1_Nuclear_0	RB1_Nuclear_1	RB1_Nuclear_2	RB1_Nuclear_3	RB1_HALO_Tumour_H_Score	RB1_HALO_OD	RB1_HALO_Neg_cells	Nuclear_Shannon_RB1	RNA_Nuclear_0	RNA_Nuclear_1	RNA_Nuclear_2	RNA_Nuclear_3	RNA_HALO_Tumour_H_Score	RNA_HALO_OD	RNA_HALO_Neg_cells	Nuclear_Shannon_RNA
2	Bone marrow	6.89253	72.0356	20.0643	1.00759	115.187	0.241632	6.89253	0.789244	25.1966	69.5571	4.85306	0.393212	80.4429	0.10159	25.1966	0.768444
3	Lymph node	8.89448	64.1389	26.4842	0.482484	118.555	0.250564	8.89448	0.877687	27.9228	56.7234	14.4875	0.866229	88.2972	0.129588	27.9228	0.998848
4	Bone marrow	10.8383	81.6633	7.41269	0.085641	96.7456	0.188396	10.8383	0.605183	77.5848	21.9209	0.494302	0	22.9095	0.029846	77.5848	0.555856
5	Soft tissue	1.76424	24.4854	54.1032	19.6472	191.633	0.443879	1.76424	1.06781	48.5815	51.0979	0.320564	0	51.7391	0.056495	48.5815	0.712218
10	Soft tissue	10.6129	83.4753	5.86697	0.044843	95.3438	0.182466	10.6129	0.558664	60.0509	39.3153	0.629193	0.004626	40.5876	0.048516	60.0509	0.705629
13	Lymph node	2.75288	39.925	51.5239	5.79826	160.368	0.359754	2.75288	0.972256	9.75436	50.6637	35.7199	3.86205	133.69	0.215767	9.75436	1.06491
15	Bone marrow	94.4277	4.91776	0.654582	0	6.22692	0.016756	94.4277	0.235198	60.5129	39.4266	0.056219	0.004325	39.552	0.04274	60.5129	0.675561
17	Lymph node	4.78324	80.1719	14.4412	0.603622	110.865	0.23131	4.78324	0.632885	38.4789	60.6814	0.839762	0	62.3609	0.066163	38.4789	0.710759
22	Lymph node	91.4286	8.25397	0.31746	0	8.88889	0.024662	91.4286	0.306086	90.0459	9.90826	0.045872	0	10	0.01901	90.0459	0.326999
24	Bone marrow	39.8512	58.0244	2.09743	0.027064	62.3004	0.112121	39.8512	0.765746	96.0865	3.87935	0.034179	0	3.94771	0.007834	96.0865	0.167147
25	Bone marrow	46.7054	51.2918	1.9842	0.018587	55.316	0.105239	46.7054	0.777394	79.5756	20.3449	0.079472	0	20.5039	0.024763	79.5756	0.511433
26	Lymph node	33.9007	63.6879	2.41135	0	68.5106	0.116165	33.9007	0.743882	9.20131	59.5983	30.0794	1.12097	123.12	0.19572	9.20131	0.939669
27	Lymph node	7.94482	69.2846	19.8139	2.95659	117.782	0.24746	7.94482	0.880303	25.7202	64.8568	9.01619	0.406808	84.1096	0.11394	25.7202	0.869411
30	Bone marrow	77.7445	15.7443	5.86366	0.647521	29.4142	0.067163	77.7445	0.68573	49.4383	49.9553	0.587544	0.018801	51.1868	0.057422	49.4383	0.726771
31	Lymph node	2.94211	32.5055	52.2936	12.2588	173.869	0.396414	2.94211	1.06534	1.21182	78.4828	17.7931	2.51232	121.606	0.177942	1.21182	0.643361
33	Bone marrow	32.1383	52.4968	12.548	2.8169	86.0435	0.172265	32.1383	1.06411	81.6467	16.4666	1.88679	0	20.2401	0.02836	81.6467	0.537496
34	Bone marrow	23.438	70.4014	6.0733	0.08726	82.8098	0.152605	23.438	0.763396	70.9658	28.8531	0.181087	0	29.2153	0.033726	70.9658	0.613457
36	Lymph node	3.96342	72.4848	22.4848	1.06707	120.655	0.254103	3.96342	0.745188	35.6388	62.6917	1.66951	0	66.0307	0.076877	35.6388	0.728759
37	Lymph node	7.4278	52.6198	34.8318	5.12057	137.645	0.302883	7.4278	1.05051	30.7216	50.5028	13.449	5.32655	93.3805	0.145224	30.7216	1.13361
38	Bone marrow	38.9869	58.5295	2.38537	0.098228	63.5949	0.116542	38.9869	0.776658	47.7856	51.653	0.558432	0.00297	52.7788	0.060521	47.7856	0.723382
39	Bone marrow	43.4936	54.1546	2.17571	0.176129	59.0344	0.11035	43.4936	0.788706	80.7739	18.7082	0.510681	0.007193	19.7511	0.026416	80.7739	0.513689
40	Bone marrow	69.4907	29.7245	0.778248	0.006567	31.3007	0.072095	69.4907	0.651971	37.228	61.9553	0.806964	0.009781	63.5986	0.070967	37.228	0.704264
41	Lymph node	4.88911	65.7196	24.6398	4.7515	129.254	0.278566	4.88911	0.913355	7.41867	42.3321	34.8796	15.3697	158.2	0.268732	7.41867	1.21208
42	Bone marrow	57.8079	41.0858	1.09644	0.009842	43.3082	0.084572	57.8079	0.732666	92.0483	7.94938	0.002337	0	7.95405	0.01515	92.0483	0.277802
43	Lymph node	10.7381	81.7148	7.29745	0.249723	97.0588	0.185678	10.7381	0.610604	44.3633	55.2888	0.347947	0	55.9847	0.068023	44.3633	0.707904
44	Prostate	95.9736	3.27476	0.722938	0.028726	4.80682	0.014044	95.9736	0.189385	44.7686	53.3582	1.71357	0.159571	57.2641	0.066384	44.7686	0.774915
45	Lymph node	5.11058	73.5864	19.8326	1.47041	117.663	0.243187	5.11058	0.760585	15.0056	73.0308	11.2032	0.76048	97.7186	0.143744	15.0056	0.796484
46	Bone marrow	49.0446	47.7707	3.14933	0.035386	54.1755	0.108531	49.0446	0.814038	69.4252	30.5748	0	0	30.5748	0.035052	69.4252	0.615656
47	Soft tissue	15.4721	17.7624	29.247	37.5185	188.812	0.462064	15.4721	1.32305	60.5112	31.4048	7.23202	0.851991	48.4248	0.070358	60.5112	0.898267
48	Bone marrow	60.6606	37.4784	1.79936	0.061622	41.262	0.086471	60.6606	0.747891	57.4228	41.4935	1.06888	0.014846	43.6758	0.053443	57.4228	0.733352
52	Soft tissue	12.0786	45.7934	29.2762	12.8518	142.901	0.319082	12.0786	1.23628	6.45962	35.835	36.0615	21.6439	172.89	0.302338	6.45962	1.24378
53	Lymph node	10.7892	71.9928	15.2505	1.96757	108.396	0.221827	10.7892	0.840894	18.6161	69.6875	11.4134	0.283024	93.3634	0.135	18.6161	0.828959
54	Lymph node	94.2696	4.99262	0.713232	0.024594	6.49287	0.042585	94.2696	0.242569	11.4272	37.8432	26.3666	24.3631	163.666	0.286189	11.4272	1.31112
55	Bone marrow	53.9556	44.3865	1.61234	0.045467	47.7476	0.094119	53.9556	0.763481	77.924	21.7885	0.247036	0.040424	22.4039	0.026902	77.924	0.54437
56	Lymph node	7.03155	66.5359	24.5683	1.86429	121.265	0.261098	7.03155	0.876867	83.0645	16.7123	0.185068	0.038102	17.1968	0.02359	83.0645	0.46776
57	Lymph node	9.26106	69.2513	17.6228	3.86485	116.091	0.241333	9.26106	0.906462	60.1806	36.924	2.33499	0.560399	43.2752	0.05517	60.1806	0.790268
59	Bone marrow	61.031	37.5326	1.39805	0.038338	40.4437	0.08537	61.031	0.731882	69.4408	30.4068	0.152394	0	30.7116	0.035615	69.4408	0.625127
60	Lymph node	7.88531	68.638	18.9964	4.48029	120.072	0.256656	7.88531	0.913251	28.7692	65.8462	5.07692	0.307692	76.9231	0.106978	28.7692	0.802675
61	Bone marrow	24.6562	61.9688	12.8125	0.5625	89.2812	0.182886	24.6562	0.934172	74.0385	25.7692	0.115385	0.076923	26.2308	0.031378	74.0385	0.585298
63	Lymph node	2.69553	77.2176	19.3511	0.735693	118.127	0.251398	2.69553	0.65101	78.5341	21.2449	0.209493	0.011479	21.6983	0.029253	78.5341	0.532826
63	Lymph node	2.69553	77.2176	19.3511	0.735693	118.127	0.251398	2.69553	0.65101	78.5341	21.2449	0.209493	0.011479	21.6983	0.029253	78.5341	0.532826
64	Lymph node	7.35345	72.7125	18.2163	1.71777	114.298	0.236196	7.35345	0.803638	49.6319	48.8615	1.44815	0.058511	51.9333	0.062908	49.6319	0.763309
65	Bone marrow	39.9874	56.2855	3.68499	0.042114	63.7818	0.122415	39.9874	0.814929	75.753	23.2304	0.941265	0.075301	25.3389	0.034181	75.753	0.598788
66	Bone marrow	22.0025	41.4354	31.5013	5.06076	119.62	0.269851	22.0025	1.21306	27.4931	64.0242	8.39014	0.092569	81.0822	0.122176	27.4931	0.854873
67	Lymph node	20.1216	63.7082	15.7447	0.425532	96.4742	0.19856	20.1216	0.924157	88.3108	11.5541	0.135135	0	11.8243	0.015124	88.3108	0.368057
68	Lymph node	7.82295	73.263	18.3737	0.540401	111.632	0.233942	7.82295	0.766777	15.7349	52.0508	23.4009	8.81348	125.293	0.204866	15.7349	1.18479
69	Lymph node	5.07809	15.4286	42.2747	37.2186	211.634	0.509399	5.07809	1.17152	31.442	56.26	9.97702	2.32096	83.1769	0.118521	31.442	1.00469
70	Lymph node	9.36765	32.381	43.8927	14.3587	163.242	0.375656	9.36765	1.22704	37.1681	59.8802	2.69288	0.258819	66.0424	0.079445	37.1681	0.787693
72	Lymph node	3.97176	67.6756	26.7922	1.56046	125.941	0.262508	3.97176	0.81015	24.5168	70.2475	4.7061	0.529664	81.2487	0.096045	24.5168	0.764327
73	Bone marrow	53.6053	41.9333	4.16789	0.293513	51.1496	0.109234	53.6053	0.848239	92.2171	7.75529	0.027599	0	7.81049	0.015681	92.2171	0.275267
74	Lymph node	20.9734	51.4159	26.8584	0.752212	107.389	0.229675	20.9734	1.05948	62.9563	31.5424	4.91003	0.59126	43.1362	0.062104	62.9563	0.833584
75	Lymph node	1.24719	46.3655	46.4565	5.93084	157.071	0.354068	1.24719	0.934759	22.4559	74.7506	2.65541	0.138143	80.4758	0.093024	22.4559	0.658389
76	Bone marrow	18.9289	60.6648	20.0369	0.369344	101.847	0.212395	18.9289	0.961074	83.7618	15.6969	0.473613	0.067659	16.8471	0.021189	83.7618	0.469369
77	Lymph node	4.08022	48.2019	45.0207	2.6971	146.335	0.324216	4.08022	0.939023	13.2164	60.3509	15.7895	10.6433	123.86	0.192769	13.2164	1.10211
78	Lymph node	88.081	7.45513	3.49747	0.966406	17.3493	0.045687	88.081	0.467451	78.6683	21.2622	0.069541	0	21.4013	0.028039	78.6683	0.522995
79	Lymph node	87.4423	6.20083	4.48265	1.87418	20.7887	0.068297	87.4423	0.503473	37.1309	61.3439	1.30727	0.217878	64.6121	0.075348	37.1309	0.737688
81	Lymph node	15.1294	63.7945	20.6715	0.404531	106.351	0.222352	15.1294	0.920641	51.7768	45.4158	2.55864	0.248756	51.2793	0.066377	51.7768	0.807989
82	Bone marrow	10.6976	62.8482	25.4513	1.0029	116.76	0.248238	10.6976	0.925437	68.1651	31.1001	0.648368	0.086449	32.6561	0.041265	68.1651	0.663236
84	Bone marrow	30.963	63.8519	5.03704	0.148148	74.3704	0.135703	30.963	0.809621	81.337	18.1059	0.557103	0	19.2201	0.023773	81.337	0.506349
85	Liver	25.1641	61.1421	13.2236	0.470173	88.9999	0.179479	25.1641	0.940739	25.9172	69.9745	4.03822	0.070064	78.2611	0.107173	25.9172	0.734477
88	Soft tissue	31.2023	63.0961	5.23985	0.461713	74.9609	0.140789	31.2023	0.833319	39.1979	60.0098	0.74549	0.046859	61.6414	0.067262	39.1979	0.713667
89	Bone marrow	22.7395	60.0492	16.137	1.07431	95.5461	0.197669	22.7395	0.986093	71.8256	26.3347	1.77964	0.059988	30.074	0.043254	71.8256	0.665219
90	Liver	8.77708	49.0411	39.6661	2.51579	135.921	0.297809	8.77708	1.0224	37.989	61.3604	0.599916	0.050697	62.7123	0.063312	37.989	0.701912
91	Lymph node	7.64384	43.2002	45.2033	3.95269	145.465	0.325984	7.64384	1.04575	41.3708	56.9437	1.67096	0.014572	60.3293	0.073155	41.3708	0.75545
92	Soft tissue	5.20362	27.9847	55.2442	11.5675	173.176	0.398768	5.20362	1.08753	20.5521	63.7095	14.6996	1.03882	96.2251	0.146864	20.5521	0.941689
93	Bone marrow	4.82491	62.4657	29.7079	3.00145	130.886	0.28341	4.82491	0.90601	62.0659	35.907	1.95445	0.072686	40.0339	0.054321	62.0659	0.745973
94	Bone marrow	25.4985	68.6962	5.62112	0.184199	80.4911	0.151445	25.4985	0.779798	60.0327	39.8414	0.122629	0.00327	40.0965	0.042798	60.0327	0.68154
95	Lymph node	7.8107	31.6917	48.6726	11.8251	164.512	0.375296	7.8107	1.16625	53.7674	38.4236	6.85808	0.950988	54.9927	0.080868	53.7674	0.929201
97	Lymph node	6.84736	59.9254	27.8064	5.42083	131.801	0.286682	6.84736	1.00437	28.6329	64.182	6.83569	0.3494	78.9016	0.106406	28.6329	0.845867
98	Bone marrow	31.6742	59.276	8.54072	0.50905	77.8846	0.159273	31.6742	0.91115	57.3454	33.5052	5.54124	3.60825	55.4124	0.08214	57.3454	0.965424
99	Bone marrow	89.5749	6.98381	3.34008	0.101215	13.9676	0.036599	89.5749	0.405012	88.5813	11.4187	0	0	11.4187	0.016256	88.5813	0.35518
100	Bone marrow	18.9799	57.4647	21.8041	1.75123	106.327	0.226838	18.9799	1.03669	31.1448	60.8866	7.13805	0.830527	77.6543	0.108743	31.1448	0.893619
101	Bone marrow	13.2006	48.6084	27.6382	10.5528	135.543	0.302663	13.2006	1.21068	57.3297	41.0702	1.56573	0.034412	44.3049	0.054419	57.3297	0.752262
102	Lymph node	11.3634	60.5078	24.5352	3.59356	120.359	0.258013	11.3634	1.01538	43.5833	55.3532	0.997075	0.066472	57.5468	0.064886	43.5833	0.740146
103	Lymph node	4.73682	17.8605	38.0314	39.3712	212.037	0.513463	4.73682	1.18679	15.2294	57.7649	19.8923	7.11331	118.889	0.184272	15.2294	1.11286
104	Bone marrow	39.0192	50.4521	10.1609	0.367816	71.8774	0.151278	39.0192	0.965341	90.0242	9.97579	0	0	9.97579	0.015407	90.0242	0.324551
105	Soft tissue	8.929	78.5316	12.0184	0.52096	104.131	0.21746	8.929	0.687525	23.146	71.939	4.74121	0.173812	81.9428	0.103952	23.146	0.731238
106	Lymph node	13.1716	24.2384	34.3747	28.2154	177.634	0.420014	13.1716	1.3346	19.0333	67.1563	12.3792	1.43126	96.2084	0.130545	19.0333	0.90254
107	Bone marrow	5.35897	17.359	36.8462	40.4359	212.359	0.513919	5.35897	1.1948	24.9787	51.0439	18.2147	5.76268	104.761	0.163343	24.9787	1.16439
108	Lymph node	8.31068	75.6916	15.2893	0.708335	108.395	0.21963	8.31068	0.739741	42.1563	57.3609	0.469949	0.012788	58.3392	0.066216	42.1563	0.709293
109	Soft tissue	6.82165	55.5767	36.2678	1.33384	132.114	0.290256	6.82165	0.935053	52.6325	45.7978	1.46202	0.107633	49.0448	0.059103	52.6325	0.764596
110	Lymph node	6.45161	72.1011	20.6626	0.784656	115.78	0.250714	6.45161	0.776526	51.8547	44.0495	3.78671	0.309119	52.5502	0.07372	51.8547	0.843514
111	Lymph node	6.47172	42.4947	39.1913	11.8423	156.404	0.354495	6.47172	1.16061	13.2072	55.0582	20.8925	10.8421	129.369	0.210119	13.2072	1.16396
112	Soft tissue	69.5594	28.5366	1.88178	0.022139	32.3666	0.071991	69.5594	0.686962	89.382	10.3745	0.224719	0.018727	10.8802	0.017571	89.382	0.350711
113	Lymph node	7.07738	66.7662	24.0917	2.06476	121.144	0.253488	7.07738	0.880159	7.9884	62.3479	26.7448	2.91891	124.594	0.199623	7.9884	0.952309
115	Lymph node	21.8912	69.9482	7.64249	0.518135	86.7876	0.169648	21.8912	0.806342	65.3691	34.021	0.557934	0.051901	35.2926	0.044715	65.3691	0.677584
116	Liver	10.8696	25.7764	47.205	16.1491	168.634	0.38499	10.8696	1.23947	46.2963	50	3.7037	0	57.4074	0.072443	46.2963	0.825173
117	Lymph node	2.65557	62.6411	30.8345	3.86879	135.917	0.296521	2.65557	0.877961	17.5892	67.7224	13.8776	0.810842	97.9101	0.149954	17.5892	0.882739
119	Lymph node	6.54205	16.8508	39.4789	37.1283	207.193	0.497603	6.54205	1.21325	11.2721	58.9689	18.7157	11.0433	129.53	0.208037	11.2721	1.11446
120	Lymph node	3.1891	11.8198	35.7676	49.2235	231.025	0.583367	3.1891	1.07891	2.5341	15.7097	19.5067	62.2495	241.472	0.595877	2.5341	0.9978
121	Lymph node	5.03407	69.7886	22.5073	2.67	122.813	0.266057	5.03407	0.833889	35.8628	58.5317	5.25586	0.349587	70.0922	0.092384	35.8628	0.855861
122	Lymph node	7.50834	61.7914	28.4236	2.27665	125.469	0.268727	7.50834	0.935538	12.957	63.2273	18.7541	5.06165	115.92	0.174988	12.957	1.01955
123	Soft tissue	10.0674	82.3952	7.30152	0.235881	97.7059	0.183242	10.0674	0.596044	98.2026	1.60496	0.164532	0.027939	2.01784	0.004957	98.2026	0.0969623

## Sheet: Fig 5A
DummyID	DDR_alteration_yn	rPFS	CTC_perc	N0_Change
A008	None detected	18.843	-60.5263	30
A026	None detected	9.81818	-91.6667	10
B044	None detected	1.95041	0	0
A037	None detected	2.7438	225.532	0
A048	PALB2	8.92562	-77.7778	0
B008	ATM	6.5124	0	-5
A007	Other	2.7438	156.522	-10
B010	ATM	4.33058	-94.7858	-10
A036	ATM	13.1901	-72.7273	-10
A045	None detected	2.90909	200	-15
A002	None detected	5.58678	0	-15
A042	None detected	2.54545	-42.8571	-20
A003	PALB2	1.81818	-3.22581	-20
B050	CDK12	8.29752	-88.0952	-35
B076	Other	1.61983	0	-35
B072	Other	2.57851	164.368	-45
A033	Other	21.9835	-37.5	-55
A025	Other	2.94215	-2.88462	-65

## Sheet: Fig S2C
This figure encompasses over 1.5 million datapoints from individual cells in four conditions, making this too large to attach in this file
We are happy to provide this data upon request

[truncated: 5 more sheets: Fig S3A, Fig S3B, Fig S3C, Fig S4C-E, Fig S5-6A]
